# Supplementary material for: Viral and Bacterial Communities Collaborate through Complementary Assembly Processes in Soil to Survive Organochlorine Contamination
Source: Appl Environ Microbiol. 2023 Feb 21;89(3):e01810-22. doi: 10.1128/aem.01810-22 (PMC10056961; doi:10.1128/aem.01810-22)
Supplement: Supplemental file 1 — Supplemental material. Download aem.01810-22-s0001.xlsx, XLSX file, 6.8 MB [file aem.01810-22-s0001.xlsx]

## Sheet: Table S1_taxonomy
Supplementary Table 1 Relative abundance (%) of bacterial species in clean (C1-C3), and OCP-contaminated soils (Light contamination: S1-S3;Heavy contamination: S4-S6).
Species Taxa	C1	C2	C3	S1	S2	S3	S4	S5	S6
Bacteria;Proteobacteria;Alphaproteobacteria;Rhodospirillales;Acetobacteraceae;Gluconacetobacter;Gluconacetobacter.azotocaptans	0	0	0	0	0	2.02634e-05	2.02634e-05	0	0
Bacteria;Proteobacteria;Alphaproteobacteria;Rhizobiales;Phyllobacteriaceae;Pseudaminobacter;Pseudaminobacter.salicylatoxidans	0.00446809	0.00549139	0.00448835	0	2.02634e-05	4.05268e-05	0	0	2.02634e-05
Bacteria;Candidatus.Collierbacteria;unidentified;unidentified;unidentified;unidentified;Candidatus.Collierbacteria.bacterium.CG10_big_fil_rev_8_21_14_0_10_44_9	2.02634e-05	8.10537e-05	2.02634e-05	0	0	0	0	0	0
Bacteria;Proteobacteria;Gammaproteobacteria;Pasteurellales;Pasteurellaceae;Actinobacillus;Actinobacillus.suis	1.01317e-05	0	0	4.05268e-05	3.03951e-05	3.03951e-05	0	0	4.05268e-05
Bacteria;unidentified;unidentified;unidentified;unidentified;unidentified;uncultured.bacterium.SA354_p	0	1.01317e-05	0	2.02634e-05	0	8.10537e-05	3.03951e-05	0	5.06586e-05
Bacteria;Actinobacteria;Actinobacteria;Corynebacteriales;Corynebacteriaceae;Corynebacterium;Corynebacterium.simulans	2.02634e-05	1.01317e-05	3.03951e-05	0.000851064	0.000314083	0.000800405	0.000557244	0.000516717	0.000638298
Bacteria;Proteobacteria;Gammaproteobacteria;Enterobacterales;Morganellaceae;Photorhabdus;Photorhabdus.laumondii	2.02634e-05	2.02634e-05	4.05268e-05	0.000141844	0	8.10537e-05	0.000222898	9.11854e-05	8.10537e-05
Bacteria;Actinobacteria;Actinobacteria;Bifidobacteriales;Bifidobacteriaceae;Bifidobacterium;Bifidobacterium.coryneforme	1.01317e-05	0	0	0	8.10537e-05	0.000162107	9.11854e-05	4.05268e-05	4.05268e-05
Bacteria;Actinobacteria;Actinobacteria;Corynebacteriales;Nocardiaceae;Rhodococcus;Rhodococcus.sp..DK17	0.000253293	0.000324215	0.000425532	0.0000506585612968592	3.03951e-05	0.000172239	0.000141844	9.11854e-05	6.07903e-05
Bacteria;Proteobacteria;Betaproteobacteria;Burkholderiales;Burkholderiaceae;Burkholderia;Burkholderia.sp.	1.01317e-05	0	0	3.03951e-05	9.11854e-05	0	5.06586e-05	6.07903e-05	5.06586e-05
Bacteria;Actinobacteria;Actinobacteria;Micromonosporales;Micromonosporaceae;Actinoplanes;Actinoplanes.sp..N902.109	0.00720365	0.00713273	0.0107599	0.0922999	0.0733637	0.0906788	0.107295	0.0766667	0.0970719
Bacteria;Actinobacteria;Actinobacteria;Streptomycetales;Streptomycetaceae;Streptomyces;Streptomyces.sp..CNQ.418	1.01317e-05	0	0	5.06586e-05	1.01317e-05	0	0	0	0
Bacteria;Proteobacteria;Acidithiobacillia;Acidithiobacillales;Acidithiobacillaceae;Acidithiobacillus;Acidithiobacillus.albertensis	0.000243161	0.000182371	0.000192503	0	0	0	0.000151976	8.10537e-05	0
Bacteria;Proteobacteria;Betaproteobacteria;Burkholderiales;Burkholderiaceae;Burkholderia;Burkholderia.pseudomultivorans	0.000901722	0.00106383	0.000820669	0.00451874	0.00356636	0.00413374	0.00504559	0.00427558	0.00421479
Bacteria;Proteobacteria;Gammaproteobacteria;Enterobacterales;Enterobacteriaceae;Enterobacter;Enterobacter.ludwigii	0.000182371	0.000192503	0.000172239	6.07903e-05	0	0	0	0	8.10537e-05
Bacteria;Cyanobacteria;unidentified;Nostocales;Nostocaceae;Desmonostoc;Desmonostoc.sp..PCC.7422	0	3.03951e-05	0	0	0	0	0	0	2.02634e-05
Bacteria;Actinobacteria;Actinobacteria;Bifidobacteriales;Bifidobacteriaceae;Bifidobacterium;Bifidobacterium.longum	0.000243161	0.000253293	0.000435664	0.00239108	0.00280648	0.00220871	0.00218845	0.00193516	0.00235056
Bacteria;Fusobacteria;Fusobacteriia;Fusobacteriales;Fusobacteriaceae;Fusobacterium;Fusobacterium.nucleatum	0.000273556	0.000222898	0.000162107	0.000212766	0.000162107	0.000162107	3.03951e-05	0.000202634	0.000131712
Bacteria;Cyanobacteria;unidentified;Synechococcales;Synechococcaceae;Synechococcus;Synechococcus.sp..NIES.970	2.02634e-05	1.01317e-05	2.02634e-05	0.000263425	0.000131712	0.000121581	0.000121581	0.000435664	4.05268e-05
Bacteria;Actinobacteria;Actinobacteria;Micrococcales;Brevibacteriaceae;Brevibacterium;Brevibacterium.casei	0.000212766	0.000243161	0.00029382	1.01317e-05	0	0	3.03951e-05	4.05268e-05	3.03951e-05
Bacteria;Firmicutes;Clostridia;Clostridiales;Clostridiaceae;Clostridium;Clostridium.saccharoperbutylacetonicum	0.000202634	0.000101317	0.000202634	0.000212766	4.05268e-05	3.03951e-05	3.03951e-05	0.000121581	8.10537e-05
Bacteria;Proteobacteria;Alphaproteobacteria;Rickettsiales;Rickettsiaceae;Rickettsia;Rickettsia.felis	0.000263425	0.000212766	0.000172239	0	5.06586e-05	2.02634e-05	0.000111449	6.07903e-05	3.03951e-05
Bacteria;Actinobacteria;Actinobacteria;Frankiales;Frankiaceae;Frankia;Frankia.saprophytica	0.000577508	0.000496454	0.000881459	0	4.05268e-05	0	5.06586e-05	0	0
Bacteria;Actinobacteria;Actinobacteria;Streptomycetales;Streptomycetaceae;Streptacidiphilus;Streptacidiphilus.jiangxiensis	0.00530902	0.0058156	0.0105066	0	4.05268e-05	0	0	0	0
Bacteria;Proteobacteria;Alphaproteobacteria;Rhodobacterales;Rhodobacteraceae;Cereibacter;Cereibacter.changlensis	0.00104357	0.00129686	0.00128673	0	0	0.000121581	0	7.0922e-05	4.05268e-05
Bacteria;Firmicutes;Bacilli;Lactobacillales;Streptococcaceae;Streptococcus;Streptococcus.infantarius	0	0	0	0	2.02634e-05	0	0	0	4.05268e-05
Bacteria;Proteobacteria;Gammaproteobacteria;Enterobacterales;Morganellaceae;Xenorhabdus;Xenorhabdus.hominickii	5.06586e-05	0.000131712	6.07903e-05	0.000273556	0.000202634	0.000233029	5.06586e-05	8.10537e-05	0.000283688
Bacteria;Deinococcus.Thermus;Deinococci;Thermales;Thermaceae;Meiothermus;Meiothermus.taiwanensis	0.000101317	0.000131712	0.000121581	1.01317e-05	0	2.02634e-05	6.07903e-05	0	4.05268e-05
Bacteria;unidentified;unidentified;unidentified;unidentified;unidentified;uncultured.bacterium.AH6	0	1.01317e-05	0	8.10537e-05	5.06586e-05	1.01317e-05	0	0	0
Bacteria;Firmicutes;Bacilli;Bacillales;Paenibacillaceae;Paenibacillus;Paenibacillus.bovis	7.0922e-05	0.000182371	6.07903e-05	0.000263425	0.000283688	0.00035461	0.000425532	0.000526849	0.00035461
Bacteria;Proteobacteria;Gammaproteobacteria;Enterobacterales;Enterobacteriaceae;Klebsiella;uncultured.Klebsiella.sp.	0	0	0	0	0	2.02634e-05	0	0	0
Bacteria;Proteobacteria;Alphaproteobacteria;Rhizobiales;Rhodobiaceae;Rhodobium;Rhodobium.gokarnense	1.01317e-05	1.01317e-05	0	0	0	8.10537e-05	2.02634e-05	9.11854e-05	3.03951e-05
Bacteria;Proteobacteria;Alphaproteobacteria;Holosporales;Candidatus.Paracaedibacteraceae;Candidatus.Paracaedibacter;Candidatus.Paracaedibacter.acanthamoebae	0.000810537	0.00115502	0.000780142	0.000212766	0	0.000212766	0.000151976	0.000111449	4.05268e-05
Bacteria;Actinobacteria;Actinobacteria;Corynebacteriales;Mycobacteriaceae;Mycobacterium;Mycobacterium.sp..QIA.37	0	3.03951e-05	2.02634e-05	0.00152989	0.00114488	0.0014691	0.00157042	0.00180344	0.00155015
Bacteria;Proteobacteria;Gammaproteobacteria;Enterobacterales;Enterobacteriaceae;Escherichia;Escherichia.albertii	9.11854e-05	0.000101317	7.0922e-05	0.000243161	0.00035461	0.00035461	0.000273556	0.000374873	0.000233029
Bacteria;Bacteroidetes;Flavobacteriia;Flavobacteriales;Flavobacteriaceae;Gillisia;Gillisia.sp..Hel1_33_143	8.10537e-05	2.02634e-05	4.05268e-05	0.000212766	0.000182371	0.000283688	0.000506586	0.000303951	0.000334347
Bacteria;Actinobacteria;Actinobacteria;Streptomycetales;Streptomycetaceae;Streptomyces;Streptomyces.coelicolor	0.000121581	4.05268e-05	0.000121581	0.00141844	0.00117528	0.00172239	0.00116515	0.00136778	0.00140831
Bacteria;Chlamydiae;Chlamydiia;Parachlamydiales;Rhabdochlamydiaceae;Candidatus.Rhabdochlamydia;Candidatus.Rhabdochlamydia.porcellionis	3.03951e-05	0	0	0	0	0	0	1.01317e-05	0
Bacteria;Spirochaetes;Spirochaetia;Spirochaetales;Borreliaceae;Borreliella;Borrelia.mayonii	0	0	0	4.05268e-05	0	0	1.01317e-05	0	3.03951e-05
Bacteria;Nitrospirae;Nitrospira;Nitrospirales;Nitrospiraceae;Nitrospira;Nitrospira.japonica	0.0938298	0.100892	0.0499493	0.050304	0.0508612	0.0463526	0.0540426	0.0614488	0.0802432
Bacteria;Proteobacteria;Deltaproteobacteria;unidentified;unidentified;unidentified;uncultured.delta.proteobacterium.HF0070_10I02	2.02634e-05	0	6.07903e-05	8.10537e-05	0	0	0	0.000141844	9.11854e-05
Bacteria;Proteobacteria;Gammaproteobacteria;Enterobacterales;Morganellaceae;Xenorhabdus;Xenorhabdus.griffiniae	2.02634e-05	0	1.01317e-05	0	0	4.05268e-05	0	0	0
Bacteria;Proteobacteria;Betaproteobacteria;Burkholderiales;Burkholderiaceae;Burkholderia;Burkholderia.sp..QM04	1.01317e-05	1.01317e-05	0	0	0	1.01317e-05	0	0	0
Bacteria;Chloroflexi;unidentified;unidentified;unidentified;unidentified;uncultured.Chloroflexi.bacterium.Rifle_16ft_4_minimus_34323	1.01317e-05	1.01317e-05	0	0.00265451	0.00233029	0.00235056	0.0018845	0.00194529	0.00273556
Bacteria;Proteobacteria;Epsilonproteobacteria;Campylobacterales;Campylobacteraceae;Campylobacter;Campylobacter.pinnipediorum	7.0922e-05	6.07903e-05	0.000101317	0	5.06586e-05	1.01317e-05	0	3.03951e-05	1.01317e-05
Bacteria;Actinobacteria;Actinobacteria;Streptomycetales;Streptomycetaceae;Streptomyces;Streptomyces.sp..CK4412	0	0	1.01317e-05	0	0	0	0	0	3.03951e-05
Bacteria;Proteobacteria;Alphaproteobacteria;Rhizobiales;Rhizobiaceae;Rhizobium;Rhizobium.tropici	0.0151874	0.019311	0.0199493	0.00662614	0.00610942	0.00761905	0.00735562	0.00711246	0.00727457
Bacteria;Proteobacteria;Alphaproteobacteria;Rhodospirillales;Acetobacteraceae;Acetobacter;Acetobacter.senegalensis	0.000131712	9.11854e-05	0.000172239	0.000101317	0.000283688	6.07903e-05	0.000395137	0.000395137	0
Bacteria;Actinobacteria;Actinobacteria;Actinomycetales;Actinomycetaceae;Trueperella;Trueperella.pyogenes	0.000273556	0.000253293	0.000303951	0.000982776	0.00129686	0.000881459	0.00111449	0.00111449	0.00104357
Bacteria;Proteobacteria;Gammaproteobacteria;Enterobacterales;Budviciaceae;Pragia;Pragia.fontium	0.000364742	0.000263425	0.000101317	6.07903e-05	4.05268e-05	9.11854e-05	0.000202634	2.02634e-05	0.000172239
Bacteria;Actinobacteria;Actinobacteria;Corynebacteriales;Nocardiaceae;Rhodococcus;Rhodococcus.sp..WB1	9.11854e-05	0.000131712	0.000212766	0.00446809	0.00484296	0.00445795	0.00407295	0.00466059	0.0045694
Bacteria;Proteobacteria;Alphaproteobacteria;Rhodobacterales;Rhodobacteraceae;Ruegeria;Ruegeria.sp..PR1b	0	3.03951e-05	3.03951e-05	0.000263425	0.000172239	0.000212766	0.000324215	0.00029382	0.00029382
Bacteria;Proteobacteria;Alphaproteobacteria;Rhizobiales;Rhizobiaceae;Rhizobium;Rhizobium.sp..IRBG74	3.03951e-05	7.0922e-05	4.05268e-05	0.00064843	0.000688956	0.000547112	0.000526849	0.000577508	0.000374873
Bacteria;Proteobacteria;Betaproteobacteria;Burkholderiales;unidentified;Aquabacterium;Aquabacterium.sp..PL1F5	0	0	0	5.06586e-05	8.10537e-05	0.000131712	7.0922e-05	0.000172239	0.000172239
Bacteria;Actinobacteria;Actinobacteria;Streptomycetales;Streptomycetaceae;Streptomyces;Streptomyces.sp..AM.7161	0	0	0	6.07903e-05	0.000101317	6.07903e-05	0	7.0922e-05	0.000151976
Bacteria;Proteobacteria;Betaproteobacteria;Rhodocyclales;Zoogloeaceae;Thauera;Thauera.chlorobenzoica	0.0014387	0.00160081	0.0014387	0.0237183	0.0234347	0.0225329	0.0228673	0.0242351	0.0217528
Bacteria;Bacteroidetes;Cytophagia;Cytophagales;Hymenobacteraceae;Pontibacter;Pontibacter.sp..HJ8	0	0	0	6.07903e-05	2.02634e-05	0	5.06586e-05	0	3.03951e-05
Bacteria;Actinobacteria;Actinobacteria;Streptosporangiales;Thermomonosporaceae;Actinomadura;Actinomadura.vulgaris	0	1.01317e-05	0	3.03951e-05	0	2.02634e-05	0	2.02634e-05	0
Bacteria;Proteobacteria;Alphaproteobacteria;Rhizobiales;Hyphomicrobiaceae;Pelagibacterium;Pelagibacterium.halotolerans	0.000263425	0.000222898	0.000597771	0.00818642	0.00775076	0.00858156	0.00733536	0.0104154	0.00832827
Bacteria;Bacteroidetes;Cytophagia;Cytophagales;Cytophagaceae;Dyadobacter;Dyadobacter.fermentans	0.00107396	0.00121581	0.000719352	0.00794326	0.00743668	0.00794326	0.00801418	0.00643364	0.00785208
Bacteria;Bacteroidetes;Bacteroidia;Bacteroidales;Tannerellaceae;Parabacteroides;Parabacteroides.distasonis	5.06586e-05	0.000101317	4.05268e-05	8.10537e-05	7.0922e-05	0.000131712	0.000101317	0.000111449	2.02634e-05
Bacteria;Cyanobacteria;unidentified;Synechococcales;Synechococcaceae;Synechococcus;Synechococcus.sp..RCC307	0.000121581	0.000151976	8.10537e-05	0.000810537	0.000780142	0.000628166	0.000851064	0.000840932	0.0008308
Bacteria;Firmicutes;Clostridia;Clostridiales;Clostridiaceae;Clostridium;Clostridium.sp..enrichment.culture.clone.7.14	0	0	0	0	0	3.03951e-05	0	0	0
Bacteria;Actinobacteria;Actinobacteria;Corynebacteriales;Corynebacteriaceae;Corynebacterium;Corynebacterium.terpenotabidum	0.000273556	0.000273556	0.000395137	0.00283688	0.00288754	0.0029382	0.00246201	0.00235056	0.00278622
Bacteria;Actinobacteria;Actinobacteria;Streptosporangiales;Thermomonosporaceae;Actinomadura;Actinomadura.sp.	0	0	0	1.01317e-05	0	3.03951e-05	0	0	0
Bacteria;Proteobacteria;Gammaproteobacteria;Enterobacterales;Enterobacteriaceae;Enterobacter;uncultured.Enterobacter.sp.	0	0	1.01317e-05	4.05268e-05	0	5.06586e-05	0	3.03951e-05	0
Bacteria;Firmicutes;Bacilli;Bacillales;unidentified;Exiguobacterium;Exiguobacterium.antarcticum	0	1.01317e-05	0	6.07903e-05	9.11854e-05	4.05268e-05	0.000192503	0.000233029	6.07903e-05
Bacteria;Proteobacteria;Alphaproteobacteria;Rhodobacterales;unidentified;unidentified;uncultured.Rhodobacterales.bacterium.HF4000_03E16	9.11854e-05	6.07903e-05	6.07903e-05	0	0	7.0922e-05	0	0	0
Bacteria;Proteobacteria;Alphaproteobacteria;Rhizobiales;Rhizobiaceae;Sinorhizobium;Sinorhizobium.sp..DAO10	0	0	0	0	0	0	0	0	2.02634e-05
Bacteria;Bacteroidetes;Bacteroidia;Bacteroidales;Bacteroidaceae;Bacteroides;Bacteroides.uniformis	5.06586e-05	3.03951e-05	3.03951e-05	2.02634e-05	0	0	2.02634e-05	0	0
Bacteria;Actinobacteria;Actinobacteria;Streptomycetales;Streptomycetaceae;Streptomyces;Streptomyces.clavuligerus	0.00192503	0.00144883	0.00255319	0.0126241	0.0146809	0.014002	0.0120365	0.0133536	0.0127558
Bacteria;Actinobacteria;Actinobacteria;Streptomycetales;Streptomycetaceae;Streptomyces;Streptomyces.sp..FQ1	1.01317e-05	0	0	0	0	0	0	3.03951e-05	0
Bacteria;unidentified;unidentified;unidentified;unidentified;unidentified;uncultured.bacterium.AB_1241	2.02634e-05	0	0	0.000101317	0	0	4.05268e-05	0	6.07903e-05
Bacteria;Actinobacteria;Actinobacteria;Corynebacteriales;Corynebacteriaceae;Corynebacterium;Corynebacterium.efficiens	0.000344478	0.000496454	0.000587639	0.00103343	0.00125633	0.00123607	0.0014691	0.00121581	0.00163121
Bacteria;Proteobacteria;Deltaproteobacteria;Myxococcales;Labilitrichaceae;Labilithrix;Labilithrix.luteola	0.125816	0.105431	0.0945998	0.195795	0.168095	0.158794	0.265238	0.208734	0.212898
Bacteria;Proteobacteria;Alphaproteobacteria;Rhizobiales;Rhizobiaceae;Agrobacterium;Agrobacterium.rubi	0.000810537	0.000516717	0.000688956	0	4.05268e-05	0	0	0	0
Bacteria;Proteobacteria;Betaproteobacteria;Burkholderiales;Burkholderiaceae;Cupriavidus;Cupriavidus.taiwanensis	0.0105066	0.0122391	0.00891591	0.0212867	0.0189868	0.0178419	0.0204357	0.0197771	0.0182776
Bacteria;Proteobacteria;Betaproteobacteria;Burkholderiales;Burkholderiaceae;Burkholderia;Burkholderia.sp..KJ006	2.02634e-05	1.01317e-05	2.02634e-05	0.000800405	0.000942249	0.000466059	0.00035461	0.000810537	0.000982776
Bacteria;Actinobacteria;Actinobacteria;Streptomycetales;Streptomycetaceae;Streptomyces;Streptomyces.sp..WM4235	0.000982776	0.000800405	0.000982776	3.03951e-05	3.03951e-05	5.06586e-05	0	9.11854e-05	0
Bacteria;Proteobacteria;Alphaproteobacteria;Rhizobiales;Phyllobacteriaceae;Mesorhizobium;uncultured.Mesorhizobium.sp.	1.01317e-05	4.05268e-05	5.06586e-05	0.000273556	0.000233029	0.000628166	0.00029382	0.000324215	0.00035461
Bacteria;Bacteroidetes;Cytophagia;Cytophagales;Flammeovirgaceae;Flammeovirga;Flammeovirga.sp..MY04	0.000253293	0.000314083	0.000202634	0.000780142	0.000526849	0.000719352	0.0008308	0.000547112	0.000455927
Bacteria;Actinobacteria;Actinobacteria;Corynebacteriales;Nocardiaceae;Nocardia;Nocardia.terpenica	0.00413374	0.00406282	0.00774063	0.0210638	0.0228673	0.0213576	0.020233	0.0189463	0.0193516
Bacteria;Proteobacteria;Gammaproteobacteria;Chromatiales;Chromatiaceae;Allochromatium;Allochromatium.vinosum	0.0018541	0.00203647	0.00155015	0.0252888	0.0221175	0.0220567	0.0222695	0.0272543	0.0242958
Bacteria;Firmicutes;Bacilli;Lactobacillales;Leuconostocaceae;Leuconostoc;Leuconostoc.suionicum	2.02634e-05	2.02634e-05	1.01317e-05	2.02634e-05	4.05268e-05	0	0	0	2.02634e-05
Bacteria;Proteobacteria;Betaproteobacteria;Neisseriales;Neisseriaceae;Neisseria;Neisseria.lactamica	0.000243161	0.000172239	0.000151976	0.000303951	0.000222898	0.000263425	0.000151976	0.000324215	0.000162107
Bacteria;Cyanobacteria;unidentified;Pleurocapsales;Hyellaceae;Pleurocapsa;Pleurocapsa.sp..PCC.7319	0.00160081	0.00168186	0.00126646	0	0	0	2.02634e-05	0	0
Bacteria;Actinobacteria;Actinobacteria;Streptomycetales;Streptomycetaceae;Streptomyces;Streptomyces.puniciscabiei	0.0128267	0.00516717	0.00698075	0.0135664	0.0137183	0.0138095	0.015846	0.0118034	0.0149848
Bacteria;unidentified;unidentified;unidentified;unidentified;unidentified;uncultured.bacterium.Bio7	8.10537e-05	5.06586e-05	0.000111449	0	0.000101317	4.05268e-05	0	0	5.06586e-05
Bacteria;Actinobacteria;Actinobacteria;Streptomycetales;Streptomycetaceae;Streptomyces;Streptomyces.hygroscopicus	0.00343465	0.00217832	0.00363728	0.0274063	0.0309017	0.0281459	0.0291895	0.0264843	0.0858055
Bacteria;Actinobacteria;Actinobacteria;Streptomycetales;Streptomycetaceae;Streptomyces;Streptomyces.purpurascens	0	1.01317e-05	1.01317e-05	4.05268e-05	4.05268e-05	5.06586e-05	5.06586e-05	0	0
Bacteria;Actinobacteria;Actinobacteria;Streptomycetales;Streptomycetaceae;Streptomyces;Streptomyces.flaveolus	2.02634e-05	4.05268e-05	4.05268e-05	0.000162107	0.000253293	0.000151976	0.000374873	0.000141844	0.000212766
Bacteria;Proteobacteria;Deltaproteobacteria;unidentified;unidentified;unidentified;uncultured.delta.proteobacterium.DeepAnt.32C6	6.07903e-05	3.03951e-05	1.01317e-05	0	3.03951e-05	0.000141844	4.05268e-05	1.01317e-05	0.000121581
Bacteria;Actinobacteria;Actinobacteria;Corynebacteriales;Mycobacteriaceae;Mycobacteroides;Mycobacteroides.franklinii	0.000871327	0.000790274	0.0012462	3.03951e-05	4.05268e-05	0	2.02634e-05	7.0922e-05	0
Bacteria;Firmicutes;Clostridia;Clostridiales;Peptococcaceae;Dehalobacter;Dehalobacter.restrictus	5.06586e-05	2.02634e-05	5.06586e-05	0.000162107	0.000111449	0.000243161	0.000233029	6.07903e-05	0.000192503
Bacteria;unidentified;unidentified;unidentified;unidentified;unidentified;uncultured.bacterium.URE4	2.02634e-05	0	0	0.000233029	0.000222898	0.00029382	0.000324215	0.00035461	0.000405268
Bacteria;Cyanobacteria;unidentified;Nostocales;Nostocaceae;Nostoc;Nostoc.sp..152	4.05268e-05	9.11854e-05	8.10537e-05	0	0	0	0	1.01317e-05	0
Bacteria;Actinobacteria;Actinobacteria;Streptomycetales;Streptomycetaceae;Streptomyces;Streptomyces.kaniharaensis	1.01317e-05	0	0	7.0922e-05	0	3.03951e-05	3.03951e-05	0	0
Bacteria;Actinobacteria;Actinobacteria;Pseudonocardiales;Pseudonocardiaceae;Amycolatopsis;Amycolatopsis.pretoriensis	0.00377913	0.00680851	0.00788247	0	0	0	0	0	5.06586e-05
Bacteria;Actinobacteria;Actinobacteria;Streptomycetales;Streptomycetaceae;Streptomyces;Streptomyces.sp..SoC090715LN.17	5.06586e-05	0	4.05268e-05	2.02634e-05	0.000151976	0.000121581	0.000334347	3.03951e-05	2.02634e-05
Bacteria;Actinobacteria;Actinobacteria;Streptomycetales;Streptomycetaceae;Streptomyces;Streptomyces.rosa	1.01317e-05	0	0	5.06586e-05	0.000111449	7.0922e-05	0.000233029	6.07903e-05	9.11854e-05
Bacteria;Actinobacteria;Rubrobacteria;Rubrobacterales;Rubrobacteraceae;Rubrobacter;Rubrobacter.xylanophilus	0.0112361	0.0100709	0.0137487	0.0761499	0.0794225	0.0841743	0.0854914	0.0791489	0.0794833
Bacteria;Chloroflexi;unidentified;unidentified;unidentified;unidentified;uncultured.Chloroflexi.bacterium.Rifle_16ft_4_minimus_899	6.07903e-05	0.000111449	0.000121581	0.00150963	0.00164134	0.00179331	0.00186424	0.0018845	0.00227964
Bacteria;Proteobacteria;Gammaproteobacteria;Chromatiales;Chromatiaceae;Allochromatium;uncultured.Allochromatium.sp.	0	0	0	0	2.02634e-05	5.06586e-05	0	2.02634e-05	3.03951e-05
Bacteria;Proteobacteria;Gammaproteobacteria;Enterobacterales;Pectobacteriaceae;Dickeya;Dickeya.fangzhongdai	0.000121581	7.0922e-05	0.000101317	0.000131712	6.07903e-05	0.000121581	7.0922e-05	8.10537e-05	7.0922e-05
Bacteria;Chlamydiae;Chlamydiia;Chlamydiales;Chlamydiaceae;Chlamydia;Chlamydia.muridarum	2.02634e-05	7.0922e-05	1.01317e-05	0	0	2.02634e-05	5.06586e-05	3.03951e-05	0
Bacteria;Actinobacteria;Actinobacteria;Pseudonocardiales;Pseudonocardiaceae;Amycolatopsis;Amycolatopsis.coloradensis	0.000911854	0.00120567	0.00177305	2.02634e-05	0	2.02634e-05	5.06586e-05	0	0
Bacteria;Actinobacteria;Actinobacteria;Micrococcales;Micrococcaceae;Arthrobacter;Arthrobacter.sp..KW	0	0	0	0	0	4.05268e-05	3.03951e-05	0	0
Bacteria;Actinobacteria;Actinobacteria;Streptomycetales;Streptomycetaceae;Streptomyces;Streptomyces.spiramyceticus	0	0	0	0	2.02634e-05	0	0	0	0
Bacteria;Firmicutes;Bacilli;Bacillales;Bacillaceae;Bacillus;Bacillus.alcalophilus	0.000172239	0.000111449	0.000162107	0	0	3.03951e-05	0	0	0
Bacteria;Firmicutes;Bacilli;Bacillales;Bacillaceae;Anoxybacillus;Anoxybacillus.gonensis	1.01317e-05	5.06586e-05	3.03951e-05	2.02634e-05	6.07903e-05	8.10537e-05	4.05268e-05	0	0.000141844
Bacteria;Proteobacteria;Alphaproteobacteria;Rhizobiales;Hyphomicrobiaceae;Hyphomicrobium;Hyphomicrobium.zavarzinii	0.0134043	0.0156535	0.0144073	0.000131712	0.000243161	0.000172239	0.000496454	0.000172239	0.00035461
Bacteria;Planctomycetes;Phycisphaerae;Phycisphaerales;Phycisphaeraceae;Phycisphaera;Phycisphaera.mikurensis	0.0047619	0.00427558	0.00286727	0.0559473	0.0521581	0.0514792	0.0494934	0.0585309	0.0505775
Bacteria;Fusobacteria;Fusobacteriia;Fusobacteriales;Fusobacteriaceae;Ilyobacter;Ilyobacter.polytropus	0.000253293	0.000111449	0.000222898	0.000111449	9.11854e-05	0.000212766	5.06586e-05	5.06586e-05	0.000111449
Bacteria;Actinobacteria;Actinobacteria;Micrococcales;Microbacteriaceae;Agrococcus;Agrococcus.jejuensis	0.000749747	0.000719352	0.000780142	0.0355522	0.0404458	0.0449544	0.0367376	0.039767	0.0392503
Bacteria;Actinobacteria;Actinobacteria;Streptomycetales;Streptomycetaceae;Streptomyces;Streptomyces.sp..CNR.881.PL04	0	0	0	0	4.05268e-05	0	0	0	0
Bacteria;Proteobacteria;Gammaproteobacteria;Enterobacterales;Yersiniaceae;Serratia;Serratia.plymuthica	0.000405268	0.000334347	0.000324215	0.00214792	0.00162107	0.00182371	0.00187437	0.0018845	0.0024924
Bacteria;Cyanobacteria;unidentified;Synechococcales;Prochloraceae;Prochlorococcus;Prochlorococcus.marinus	0.000901722	0.000840932	0.000557244	0.0004154	0.000607903	0.000435664	0.000405268	0.00070922	0.000496454
Bacteria;Proteobacteria;Alphaproteobacteria;Rhizobiales;Xanthobacteraceae;Azorhizobium;Azorhizobium.caulinodans	0.00979737	0.0116819	0.0112259	0.0377406	0.0335866	0.0333536	0.0342351	0.0384701	0.0348835
Bacteria;Cyanobacteria;unidentified;Synechococcales;Acaryochloridaceae;Acaryochloris;uncultured.Acaryochloris.sp.	6.07903e-05	7.0922e-05	5.06586e-05	0.000699088	0.000567376	0.000222898	0.000425532	0.000699088	0.000486322
Bacteria;Firmicutes;Bacilli;Bacillales;Planococcaceae;Ureibacillus;Ureibacillus.thermosphaericus	0.000263425	0.000222898	0.000192503	8.10537e-05	1.01317e-05	9.11854e-05	0	4.05268e-05	0
Bacteria;unidentified;unidentified;unidentified;unidentified;unidentified;uncultured.bacterium.W5.102b	9.11854e-05	9.11854e-05	6.07903e-05	0.000739615	0.00193516	0.0029382	0.00181358	0.00123607	0.00137791
Bacteria;Actinobacteria;Actinobacteria;Streptomycetales;Streptomycetaceae;Streptomyces;Streptomyces.sp..19.2012.	0	0	0	0	0	3.03951e-05	0	0	0
Bacteria;Actinobacteria;Actinobacteria;Frankiales;Frankiaceae;Frankia;uncultured.Frankia.sp.	7.0922e-05	5.06586e-05	4.05268e-05	0.000405268	0.000263425	0.000486322	0.000466059	0.000810537	0.000547112
Bacteria;Proteobacteria;Deltaproteobacteria;Myxococcales;unidentified;unidentified;uncultured.myxobacterium.HF0200_08J13	0.000101317	8.10537e-05	0.000111449	0	2.02634e-05	0	0	0	3.03951e-05
Bacteria;Actinobacteria;Actinobacteria;Streptomycetales;Streptomycetaceae;Streptomyces;Streptomyces.sp..TP.A0274	0	0	2.02634e-05	0	8.10537e-05	0	3.03951e-05	8.10537e-05	0
Bacteria;Proteobacteria;Gammaproteobacteria;Pasteurellales;Pasteurellaceae;Haemophilus;.Haemophilus..ducreyi	6.07903e-05	0.000131712	4.05268e-05	0.000111449	8.10537e-05	0.000101317	0.000364742	4.05268e-05	0.000151976
Bacteria;Actinobacteria;Actinobacteria;Corynebacteriales;Mycobacteriaceae;Mycolicibacterium;Mycolicibacterium.neworleansense	0.0012462	0.0010233	0.00130699	0	0	2.02634e-05	0	0	0
Bacteria;Actinobacteria;Actinobacteria;Pseudonocardiales;Pseudonocardiaceae;Pseudonocardia;Pseudonocardia.sp..S053	0	0	0	0	0	0	0	9.11854e-05	0
Bacteria;Verrucomicrobia;Opitutae;Opitutales;Opitutaceae;Opitutus;Opitutus.sp..VeGlc2	0	0	0	5.06586e-05	0.000101317	0	0.000182371	0.000172239	0
Bacteria;Actinobacteria;Actinobacteria;Actinomycetales;Actinomycetaceae;Arcanobacterium;Arcanobacterium.wilhelmae	0	0	0	3.03951e-05	0	0	0	0	0
Bacteria;Proteobacteria;Gammaproteobacteria;Pasteurellales;Pasteurellaceae;Actinobacillus;Actinobacillus.equuli	2.02634e-05	1.01317e-05	2.02634e-05	0	3.03951e-05	0	7.0922e-05	0	4.05268e-05
Bacteria;Actinobacteria;Actinobacteria;Corynebacteriales;Mycobacteriaceae;Mycolicibacterium;Mycolicibacterium.wolinskyi	0.00474164	0.00529889	0.00703141	0	0	0	0	0	4.05268e-05
Bacteria;Actinobacteria;Actinobacteria;Streptomycetales;Streptomycetaceae;Streptomyces;Streptomyces.varius	0	0	0	0	0	0	0	6.07903e-05	0
Bacteria;unidentified;unidentified;unidentified;unidentified;unidentified;uncultured.bacterium.A1Q1_fos_36	0.000334347	0.000314083	0.000212766	0.000162107	0.000141844	0.000111449	0.000141844	0.000283688	8.10537e-05
Bacteria;Proteobacteria;Gammaproteobacteria;Thiotrichales;Francisellaceae;Francisella;Francisella.sp..CA97.1460	2.02634e-05	3.03951e-05	6.07903e-05	4.05268e-05	4.05268e-05	0	0	5.06586e-05	4.05268e-05
Bacteria;Proteobacteria;Alphaproteobacteria;Rhizobiales;Cohaesibacteraceae;Cohaesibacter;Cohaesibacter.sp..ES.047	0.00144883	0.00203647	0.00191489	0.00245187	0.00213779	0.00217832	0.00223911	0.00167173	0.00194529
Bacteria;Proteobacteria;Alphaproteobacteria;Rickettsiales;Rickettsiaceae;Rickettsia;Rickettsia.bellii	0.000151976	0.000233029	5.06586e-05	0	0	0	0	6.07903e-05	0
Bacteria;Proteobacteria;Deltaproteobacteria;Myxococcales;Polyangiaceae;Chondromyces;Chondromyces.crocatus	0.0323607	0.0272847	0.0200405	0.0858055	0.0789564	0.0736272	0.102209	0.0917832	0.0806079
Bacteria;Planctomycetes;Planctomycetia;Planctomycetales;unidentified;unidentified;uncultured.planctomycete.5H12	4.05268e-05	6.07903e-05	4.05268e-05	6.07903e-05	0	0	0	0	0
Bacteria;Firmicutes;Bacilli;Bacillales;Bacillaceae;Bacillus;Bacillus.horikoshii	7.0922e-05	0.000141844	0.000151976	0.000182371	4.05268e-05	7.0922e-05	0	0.000202634	5.06586e-05
Bacteria;Proteobacteria;Epsilonproteobacteria;Campylobacterales;Campylobacteraceae;Campylobacter;Campylobacter.sp..RM8964	0	5.06586e-05	1.01317e-05	6.07903e-05	6.07903e-05	4.05268e-05	4.05268e-05	7.0922e-05	3.03951e-05
Bacteria;Tenericutes;Mollicutes;Entomoplasmatales;Entomoplasmataceae;Entomoplasma;Entomoplasma.luminosum	0	0	0	0	0	0	1.01317e-05	0	0
Bacteria;Actinobacteria;Thermoleophilia;Solirubrobacterales;Patulibacteraceae;Patulibacter;Patulibacter.medicamentivorans	0.0185106	0.0198683	0.0254002	0	0	0.000111449	4.05268e-05	4.05268e-05	7.0922e-05
Bacteria;Bacteroidetes;Flavobacteriia;Flavobacteriales;Flavobacteriaceae;Sediminicola;Sediminicola.sp..YIK13	0.000273556	0.000243161	0.000243161	0.000233029	0.000324215	0.000314083	0.000405268	0.000425532	0.000445795
Bacteria;Bacteroidetes;Bacteroidia;Bacteroidales;Bacteroidaceae;Bacteroides;Bacteroides.paurosaccharolyticus	0.000172239	0.000162107	0.000121581	0	2.02634e-05	0	0	0	0
Bacteria;Firmicutes;Bacilli;Lactobacillales;Streptococcaceae;Lactococcus;Lactococcus.garvieae	0.000121581	0.000141844	0.000101317	0.000101317	0	0	8.10537e-05	4.05268e-05	3.03951e-05
Bacteria;unidentified;unidentified;unidentified;unidentified;unidentified;uncultured.bacterium.E1_6	0	0	0	2.02634e-05	0	2.02634e-05	9.11854e-05	0	2.02634e-05
Bacteria;Chloroflexi;Thermoflexia;Thermoflexales;Thermoflexaceae;Thermoflexus;Thermoflexus.hugenholtzii	0.0114792	0.0106586	0.00997974	0.000192503	0.000141844	0.000243161	0.000131712	0.000263425	0.000151976
Bacteria;Firmicutes;Bacilli;Bacillales;Planococcaceae;Planococcus;Planococcus.kocurii	1.01317e-05	1.01317e-05	1.01317e-05	2.02634e-05	5.06586e-05	0	0	3.03951e-05	2.02634e-05
Bacteria;Actinobacteria;Actinobacteria;Pseudonocardiales;Pseudonocardiaceae;Amycolatopsis;Amycolatopsis.lactamdurans	5.06586e-05	1.01317e-05	4.05268e-05	0	3.03951e-05	9.11854e-05	2.02634e-05	9.11854e-05	6.07903e-05
Bacteria;Actinobacteria;Actinobacteria;Micromonosporales;Micromonosporaceae;Actinoplanes;Actinoplanes.sp..ATCC.53533	0.0183181	0.0170719	0.02692	0.000212766	9.11854e-05	0.000243161	0.000243161	0.000314083	0.000121581
Bacteria;Proteobacteria;Deltaproteobacteria;Myxococcales;Myxococcaceae;Myxococcus;Myxococcus.virescens	0.00223911	0.00175279	0.00172239	5.06586e-05	6.07903e-05	0.000151976	0.000151976	0.000111449	0.000395137
Bacteria;Bacteroidetes;Bacteroidia;Bacteroidales;Rikenellaceae;Alistipes;uncultured.Alistipes.sp.	1.01317e-05	0	0	0	0	2.02634e-05	0	0	0
Bacteria;unidentified;unidentified;unidentified;unidentified;unidentified;uncultured.bacterium.Contigcl_1149	0	0	0	0	0	0	4.05268e-05	0	0
Bacteria;Actinobacteria;Actinobacteria;Corynebacteriales;Williamsiaceae;Williamsia;Williamsia.marianensis	0.000283688	0.000374873	0.000374873	7.0922e-05	0	0	0	0	0
Bacteria;Actinobacteria;Actinobacteria;Propionibacteriales;Nocardioidaceae;Kribbella;Kribbella.shirazensis	1.01317e-05	0	0	0	0	0	5.06586e-05	0	0
Bacteria;Proteobacteria;Alphaproteobacteria;Rhodobacterales;Rhodobacteraceae;Labrenzia;Labrenzia.suaedae	0.00254306	0.00245187	0.00262411	0	0	0	2.02634e-05	0	0
Bacteria;Actinobacteria;Actinobacteria;Streptomycetales;Streptomycetaceae;Streptomyces;Streptomyces.galilaeus	0	0	0	0	9.11854e-05	4.05268e-05	0.000273556	0.000111449	3.03951e-05
Bacteria;Firmicutes;Clostridia;Clostridiales;Peptococcaceae;Desulfotomaculum;Desulfotomaculum.reducens	0.000385005	0.00029382	0.000516717	0.000192503	0.000303951	0.000243161	2.02634e-05	0.000121581	0.000283688
Bacteria;Actinobacteria;Actinobacteria;Corynebacteriales;Nocardiaceae;Rhodococcus;Rhodococcus.sp..BH4	0.000162107	0.000141844	0.000172239	0.000628166	0.000526849	0.000820669	0.000526849	0.000628166	0.003769
Bacteria;Firmicutes;Bacilli;Lactobacillales;Carnobacteriaceae;Carnobacterium;Carnobacterium.maltaromaticum	0.000131712	0.000151976	0.000182371	5.06586e-05	0	0	0	0	4.05268e-05
Bacteria;Proteobacteria;Alphaproteobacteria;Rhodospirillales;Rhodospirillaceae;Azospirillum;Azospirillum.lipoferum	0.0102128	0.0104965	0.0106282	0.0817629	0.0755117	0.0739311	0.0693009	0.0882472	0.0705775
Bacteria;Thermotogae;Thermotogae;Thermotogales;Thermotogaceae;Thermotoga;Thermotoga.maritima	2.02634e-05	0	0	0.000172239	0.000151976	0.000344478	0.000496454	0.000192503	0.000587639
Bacteria;Proteobacteria;Gammaproteobacteria;Pasteurellales;Pasteurellaceae;Aggregatibacter;Aggregatibacter.aphrophilus	0.000131712	2.02634e-05	0.000111449	0.000101317	5.06586e-05	0.000131712	0.000131712	9.11854e-05	0.000111449
Bacteria;Bacteroidetes;Cytophagia;Cytophagales;Cytophagaceae;Spirosoma;Spirosoma.radiotolerans	0.00164134	0.0016616	0.00114488	0.0026849	0.00182371	0.00184397	0.00227964	0.0022695	0.00272543
Bacteria;unidentified;unidentified;unidentified;unidentified;unidentified;uncultured.bacterium.253	0.000628166	0.00047619	0.000587639	0.000587639	0.000344478	0.00029382	0.00123607	0.0004154	0.000374873
Bacteria;Bacteroidetes;Flavobacteriia;Flavobacteriales;Flavobacteriaceae;Capnocytophaga;Capnocytophaga.sp..ChDC.OS43	0	1.01317e-05	0	0.000111449	7.0922e-05	0.000192503	9.11854e-05	0.000111449	0.000151976
Bacteria;unidentified;unidentified;unidentified;unidentified;unidentified;uncultured.bacterium.TB312_p	0	0	0	0	0	0	0	0	0.000111449
Bacteria;Spirochaetes;Spirochaetia;Spirochaetales;Borreliaceae;Borrelia;Borrelia.hermsii	0	5.06586e-05	0	2.02634e-05	3.03951e-05	0	9.11854e-05	6.07903e-05	0
Bacteria;Proteobacteria;Gammaproteobacteria;Enterobacterales;Hafniaceae;Edwardsiella;Edwardsiella.tarda	0.000283688	0.000263425	0.000182371	0.00261398	0.00317123	0.00297872	0.00242148	0.0022999	0.00285714
Bacteria;Proteobacteria;Betaproteobacteria;Burkholderiales;unidentified;Mitsuaria;Mitsuaria.sp..7	0.00209726	0.00650456	0.00140831	0.0835258	0.075461	0.0729889	0.0854813	0.0843769	0.0715096
Bacteria;Actinobacteria;Actinobacteria;Pseudonocardiales;Pseudonocardiaceae;Saccharothrix;Saccharothrix.mutabilis	0	5.06586e-05	7.0922e-05	0.000334347	6.07903e-05	0.000273556	0.000364742	0.000263425	0.000233029
Bacteria;Chloroflexi;unidentified;unidentified;unidentified;unidentified;uncultured.Chloroflexi.bacterium	0.00120567	0.000668693	0.000678825	0.00574468	0.00496454	0.00503546	0.00572442	0.00553191	0.0054002
Bacteria;Actinobacteria;Actinobacteria;Frankiales;Frankiaceae;Frankia;Frankia.sp..EUN1f	0.00368794	0.00298886	0.00504559	0	0	0	2.02634e-05	0	0
Bacteria;unidentified;unidentified;unidentified;unidentified;unidentified;uncultured.bacterium.r_03	1.01317e-05	0	0	0	2.02634e-05	0	0	0	0
Bacteria;Proteobacteria;Alphaproteobacteria;Rhodospirillales;Rhodospirillaceae;Niveispirillum;Niveispirillum.cyanobacteriorum	0.00159068	0.00142857	0.00118541	0.0115198	0.0108409	0.0108207	0.0105978	0.0120567	0.0103749
Bacteria;Nitrospirae;Nitrospira;Nitrospirales;Nitrospiraceae;Thermodesulfovibrio;Thermodesulfovibrio.yellowstonii	0.000192503	0.000212766	0.000151976	0.000202634	0.000303951	0.000273556	0.000182371	0.000263425	0.000212766
Bacteria;Bacteroidetes;Bacteroidia;Marinilabiliales;Salinivirgaceae;Salinivirga;Salinivirga.cyanobacteriivorans	0.00035461	0.000374873	0.000233029	0.000395137	0.000283688	0.000263425	0.000192503	0.000790274	0.000658561
Bacteria;Proteobacteria;Gammaproteobacteria;Orbales;Orbaceae;Gilliamella;Gilliamella.apicola	0.00116515	0.00122594	0.00070922	5.06586e-05	1.01317e-05	4.05268e-05	0.000111449	4.05268e-05	8.10537e-05
Bacteria;Cyanobacteria;unidentified;Nostocales;Rivulariaceae;Calothrix;Calothrix.sp..NIES.2100	0.00285714	0.00257345	0.00246201	0.000516717	0.000597771	0.000638298	0.000699088	0.000395137	0.000263425
Bacteria;Planctomycetes;Planctomycetia;Planctomycetales;Gemmataceae;Gemmata;Gemmata.obscuriglobus	0.190638	0.200648	0.138946	0.000101317	0.000314083	2.02634e-05	0	0.000121581	0
Bacteria;Actinobacteria;Actinobacteria;Propionibacteriales;Nocardioidaceae;Nocardioides;Nocardioides.sp..JS614	0.000405268	0.00029382	0.000324215	0.956515	1.18119	1.24338	1.06485	0.946393	1.06739
Bacteria;Actinobacteria;Actinobacteria;Streptomycetales;Streptomycetaceae;Streptomyces;Streptomyces.sp..ID05.A0143	0	0	1.01317e-05	0	0	0	0	0	2.02634e-05
Bacteria;Proteobacteria;Betaproteobacteria;Neisseriales;Neisseriaceae;unidentified;Neisseriaceae.bacterium.DSM.100970	0.00047619	0.000536981	0.000395137	5.06586e-05	2.02634e-05	0.000131712	0.000243161	0	0
Bacteria;Planctomycetes;Planctomycetia;Planctomycetales;Planctomycetaceae;Planctomyces;Planctomyces.sp..SH.PL62	0.060922	0.0553799	0.0576393	0.138065	0.144823	0.135076	0.126282	0.150588	0.128014
Bacteria;Firmicutes;Bacilli;Lactobacillales;Streptococcaceae;Streptococcus;Streptococcus.suis	0.000374873	0.000263425	0.000283688	0.000222898	0.000212766	0.000151976	0	0.000253293	0.000151976
Bacteria;Actinobacteria;Actinobacteria;Micromonosporales;Micromonosporaceae;Salinispora;Salinispora.tropica	0.00186424	0.0021074	0.00270517	0.00959473	0.00938197	0.0102533	0.00887538	0.0104661	0.0102533
Bacteria;Actinobacteria;Actinobacteria;Streptosporangiales;Streptosporangiaceae;Streptosporangium;Streptosporangium.sp..FXJ7.131	0	1.01317e-05	0	0	0	0	0	7.0922e-05	0
Bacteria;Firmicutes;Bacilli;Bacillales;unidentified;Exiguobacterium;Exiguobacterium.sp..N4.1P	2.02634e-05	2.02634e-05	3.03951e-05	7.0922e-05	7.0922e-05	7.0922e-05	5.06586e-05	0.000192503	0.000121581
Bacteria;Proteobacteria;Betaproteobacteria;unidentified;unidentified;Candidatus.Kinetoplastibacterium;Candidatus.Kinetoplastibacterium.oncopeltii	9.11854e-05	5.06586e-05	5.06586e-05	0	1.01317e-05	3.03951e-05	0	1.01317e-05	0
Bacteria;Actinobacteria;Actinobacteria;Streptomycetales;Streptomycetaceae;Streptomyces;Streptomyces.atratus	0.00861196	0.00470111	0.00594732	8.10537e-05	0.000101317	3.03951e-05	0.000962513	4.05268e-05	2.02634e-05
Bacteria;Actinobacteria;Actinobacteria;Micrococcales;Micrococcaceae;Arthrobacter;Arthrobacter.sp..PGP41	0.0004154	0.00047619	0.000668693	0.0279534	0.0265957	0.0536575	0.0506991	0.023232	0.0275076
Bacteria;Proteobacteria;Gammaproteobacteria;Enterobacterales;Enterobacteriaceae;Franconibacter;Franconibacter.helveticus	0.000151976	9.11854e-05	6.07903e-05	0	4.05268e-05	0	0	6.07903e-05	3.03951e-05
Bacteria;Firmicutes;Bacilli;Bacillales;Bacillaceae;Bacillus;Bacillus.pseudomycoides	0.000425532	0.000455927	0.000385005	0.000101317	1.01317e-05	2.02634e-05	0.000131712	0	0
Bacteria;Proteobacteria;Gammaproteobacteria;Enterobacterales;Enterobacteriaceae;Lelliottia;Lelliottia.jeotgali	0	0	1.01317e-05	0.000506586	0.000455927	0.000303951	0.000557244	0.000455927	0.000425532
Bacteria;Actinobacteria;Actinobacteria;Corynebacteriales;Mycobacteriaceae;Mycobacterium;Mycobacterium.conspicuum	0.00463019	0.00424519	0.00682877	0	0	3.03951e-05	0	0	0
Bacteria;Proteobacteria;Deltaproteobacteria;Desulfobacterales;Desulfobulbaceae;Desulfurivibrio;uncultured.Desulfurivibrio.sp.	0	0	0	8.10537e-05	0.000101317	6.07903e-05	0.000192503	0.000121581	6.07903e-05
Bacteria;Actinobacteria;Actinobacteria;Corynebacteriales;Nocardiaceae;Nocardia;Nocardia.nova	0.00430598	0.00848024	0.00658561	0.0173759	0.0200811	0.0187437	0.0155927	0.0177508	0.0173961
Bacteria;Firmicutes;Bacilli;Lactobacillales;Lactobacillaceae;Pediococcus;Pediococcus.acidilactici	8.10537e-05	8.10537e-05	2.02634e-05	0	0	2.02634e-05	9.11854e-05	8.10537e-05	3.03951e-05
Bacteria;Proteobacteria;Gammaproteobacteria;Legionellales;Coxiellaceae;Coxiella;Coxiella.endosymbiont.of.Amblyomma.americanum	0	0	0	4.05268e-05	2.02634e-05	0.000111449	0	3.03951e-05	5.06586e-05
Bacteria;Actinobacteria;Actinobacteria;Streptomycetales;Streptomycetaceae;Streptomyces;Streptomyces.sp..SpC080624G1.09	1.01317e-05	2.02634e-05	1.01317e-05	0	9.11854e-05	6.07903e-05	0	0	0
Bacteria;Actinobacteria;Actinobacteria;Streptomycetales;Streptomycetaceae;Kitasatospora;Kitasatospora.aburaviensis	2.02634e-05	2.02634e-05	3.03951e-05	0.000344478	0.000263425	0.000111449	0.000263425	0.000243161	0.000243161
Bacteria;unidentified;unidentified;unidentified;unidentified;unidentified;uncultured.bacterium.lac146	0	0	0	0.000233029	0.000233029	0.000212766	0.000395137	0.000303951	0.00029382
Bacteria;Actinobacteria;Actinobacteria;Streptomycetales;Streptomycetaceae;Streptomyces;Streptomyces.cyaneus	0.00154002	0.00120567	0.00152989	3.03951e-05	6.07903e-05	0.000131712	3.03951e-05	0	4.05268e-05
Bacteria;unidentified;unidentified;unidentified;unidentified;unidentified;uncultured.bacterium.BLR7	0.00172239	0.00171226	0.00145897	0.00029382	0.000334347	0.000192503	0.00047619	0.000536981	0.000425532
Bacteria;unidentified;unidentified;unidentified;unidentified;unidentified;uncultured.bacterium.pSY1435	2.02634e-05	3.03951e-05	0	0	0	0	0.000324215	7.0922e-05	0
Bacteria;Firmicutes;Bacilli;Bacillales;Bacillaceae;Aeribacillus;Aeribacillus.pallidus	0.000111449	6.07903e-05	9.11854e-05	0.000101317	9.11854e-05	0.000151976	0.000121581	0.000141844	0.000131712
Bacteria;Firmicutes;Bacilli;Bacillales;Bacillaceae;Bacillus;Bacillus.cohnii	0.000162107	0.000202634	0.000141844	4.05268e-05	8.10537e-05	2.02634e-05	0.000151976	6.07903e-05	0.000121581
Bacteria;Actinobacteria;Actinobacteria;Streptomycetales;Streptomycetaceae;Streptomyces;Streptomyces.sp..S8	4.05268e-05	3.03951e-05	5.06586e-05	0.00383992	0.00449848	0.00546099	0.00388045	0.00545086	0.00471125
Bacteria;Firmicutes;Bacilli;Bacillales;Paenibacillaceae;Paenibacillus;Paenibacillus.sp..FSL.H7.0357	4.05268e-05	4.05268e-05	7.0922e-05	0.000739615	0.000455927	0.000780142	0.000486322	0.000678825	0.000314083
Bacteria;Proteobacteria;Gammaproteobacteria;Enterobacterales;Morganellaceae;Providencia;Providencia.stuartii	0.000233029	0.000243161	0.000395137	0	0.000131712	0.000212766	0.000111449	0.000283688	0.000111449
Bacteria;Actinobacteria;Actinobacteria;Corynebacteriales;Mycobacteriaceae;Mycobacterium;Mycobacterium.lepraemurium	9.11854e-05	9.11854e-05	0.000111449	0.00120567	0.00195542	0.00133739	0.00193516	0.00197568	0.00160081
Bacteria;Firmicutes;Clostridia;Clostridiales;Peptococcaceae;Desulfitobacterium;Desulfitobacterium.hafniense	0.000202634	0.000385005	0.000334347	0.000668693	0.000385005	0.000162107	0.000395137	0.000344478	0.000172239
Bacteria;Bacteroidetes;Flavobacteriia;Flavobacteriales;Flavobacteriaceae;Capnocytophaga;Capnocytophaga.sp..oral.taxon.878	0.000101317	8.10537e-05	0.000111449	0.000101317	0.000172239	0.000303951	0.000182371	0.000303951	0.000233029
Bacteria;unidentified;unidentified;unidentified;unidentified;unidentified;bacterium.AB1	1.01317e-05	0	0	0	2.02634e-05	0	0	0	0
Bacteria;Chloroflexi;Chloroflexia;Chloroflexales;Chloroflexaceae;Chloroflexus;Chloroflexus.aggregans	0.00247214	0.00205674	0.0018845	0.00448835	0.00435664	0.00504559	0.00628166	0.00573455	0.00470111
Bacteria;unidentified;unidentified;unidentified;unidentified;unidentified;uncultured.bacterium.Contigcl_1792	0	0	0	0	0	4.05268e-05	0	0	0
Bacteria;Firmicutes;Bacilli;Bacillales;Bacillaceae;Bacillus;Bacillus.sp..OxB.1	0.000202634	0.000212766	0.000151976	0.000536981	0.000303951	0.000283688	0.000121581	0.000222898	0.000192503
Bacteria;Chlamydiae;Chlamydiia;Chlamydiales;Chlamydiaceae;Chlamydia;uncultured.Chlamydia.sp.	0	0	0	0	3.03951e-05	0	0	0	6.07903e-05
Bacteria;Actinobacteria;Actinobacteria;Streptomycetales;Streptomycetaceae;Streptomyces;Streptomyces.europaeiscabiei	0.00107396	0.000800405	0.00132725	0	4.05268e-05	3.03951e-05	0	7.0922e-05	0
Bacteria;Proteobacteria;Betaproteobacteria;Rhodocyclales;Zoogloeaceae;Azoarcus;Azoarcus.sp..KH32C	0.0148632	0.0169504	0.0129686	0.0688349	0.0631915	0.0610638	0.0651266	0.0658156	0.0623506
Bacteria;Proteobacteria;Alphaproteobacteria;Rhizobiales;Bartonellaceae;Bartonella;Bartonella.vinsonii	0.000263425	0.000334347	0.000425532	0	4.05268e-05	7.0922e-05	3.03951e-05	4.05268e-05	2.02634e-05
Bacteria;Thermotogae;Thermotogae;Kosmotogales;Kosmotogaceae;Kosmotoga;Kosmotoga.olearia	1.01317e-05	2.02634e-05	9.11854e-05	0.000121581	0	5.06586e-05	0.000222898	6.07903e-05	0.000101317
Bacteria;Thermotogae;Thermotogae;Thermotogales;Fervidobacteriaceae;Thermosipho;Thermosipho.africanus	6.07903e-05	7.0922e-05	5.06586e-05	0	4.05268e-05	0	2.02634e-05	0	9.11854e-05
Bacteria;unidentified;unidentified;unidentified;unidentified;unidentified;uncultured.bacterium.Contigcl_38	0	0	0	0	2.02634e-05	0	0	0	0
Bacteria;unidentified;unidentified;unidentified;unidentified;unidentified;uncultured.bacterium.Contig1529	0	0	0	0	0	6.07903e-05	0	0	0
Bacteria;Actinobacteria;Actinobacteria;Corynebacteriales;Mycobacteriaceae;Mycobacterium;Mycobacterium.sp..djl.10	0.000759878	0.000861196	0.000911854	0.0258663	0.0273556	0.0290476	0.0230193	0.0236272	0.0232421
Bacteria;Proteobacteria;Alphaproteobacteria;Rhizobiales;Bartonellaceae;Bartonella;Bartonella.bacilliformis	0.000587639	0.000628166	0.000516717	3.03951e-05	5.06586e-05	0	5.06586e-05	0	3.03951e-05
Bacteria;Actinobacteria;Actinobacteria;unidentified;unidentified;unidentified;uncultured.actinobacterium.Rifle_16ft_4_minimus_2010	7.0922e-05	8.10537e-05	8.10537e-05	0.00070922	0.0010233	0.000942249	0.0008308	0.000820669	0.0010537
Bacteria;Actinobacteria;Actinobacteria;Streptomycetales;Streptomycetaceae;Streptomyces;Streptomyces.sp..SF2575	3.03951e-05	1.01317e-05	3.03951e-05	0.000131712	0.000111449	0.000233029	0.000374873	0.000263425	0.000283688
Bacteria;Actinobacteria;Actinobacteria;Streptomycetales;Streptomycetaceae;Streptomyces;Streptomyces.luridus	0	0	1.01317e-05	7.0922e-05	0	8.10537e-05	0	0	0
Bacteria;Deinococcus.Thermus;Deinococci;Thermales;Thermaceae;Thermus;Thermus.parvatiensis	9.11854e-05	0.000111449	0.000101317	0.000344478	0.00035461	0.000121581	6.07903e-05	0.000243161	0.000496454
Bacteria;Actinobacteria;Actinobacteria;Streptomycetales;Streptomycetaceae;Streptomyces;Streptomyces.caniferus	2.02634e-05	3.03951e-05	1.01317e-05	0.000182371	0.000141844	4.05268e-05	5.06586e-05	0.000101317	0.000101317
Bacteria;Proteobacteria;Gammaproteobacteria;Enterobacterales;Enterobacteriaceae;Citrobacter;Citrobacter.werkmanii	1.01317e-05	5.06586e-05	3.03951e-05	0.000253293	0.000253293	0.000435664	0.000628166	0.000233029	0.000445795
Bacteria;Actinobacteria;Actinobacteria;Micrococcales;Microbacteriaceae;Agromyces;Agromyces.sp..30A	0.000192503	0.000172239	0.000131712	0.287437	0.25232	0.260841	0.146272	0.225299	0.25304
Bacteria;Acidobacteria;Acidobacteriia;Acidobacteriales;Acidobacteriaceae;Terriglobus;Terriglobus.saanensis	0.0156535	0.0140932	0.0181054	0.013617	0.0139108	0.0112867	0.0129787	0.0135765	0.0142958
Bacteria;Actinobacteria;Actinobacteria;Streptomycetales;Streptomycetaceae;Streptomyces;Streptomyces.griseofuscus	0.00126646	0.00101317	0.00138804	1.01317e-05	0	0	0	2.02634e-05	7.0922e-05
Bacteria;Proteobacteria;Betaproteobacteria;Burkholderiales;Burkholderiaceae;Paraburkholderia;Paraburkholderia.diazotrophica	0.00353597	0.00315096	0.00284701	0	0	0	4.05268e-05	4.05268e-05	5.06586e-05
Bacteria;Firmicutes;Bacilli;Bacillales;Bacillaceae;Bacillus;Bacillus.gobiensis	0.000283688	0.000385005	0.000385005	4.05268e-05	0.000202634	0.000243161	0.000111449	0.000141844	0.000141844
Bacteria;Actinobacteria;Actinobacteria;Corynebacteriales;Mycobacteriaceae;Mycolicibacter;Mycolicibacter.terrae	0.000597771	0.000516717	0.000972644	0.0103141	0.0105978	0.0110334	0.0103749	0.0104458	0.0148328
Bacteria;Proteobacteria;Alphaproteobacteria;Rhizobiales;Bradyrhizobiaceae;Bradyrhizobium;Bradyrhizobium.diazoefficiens	0.0196454	0.0214387	0.0249139	0.0899595	0.0868896	0.0891489	0.096535	0.100557	0.0798075
Bacteria;Proteobacteria;Alphaproteobacteria;Rhizobiales;Hyphomicrobiaceae;Hyphomicrobium;Hyphomicrobium.denitrificans	0.0105775	0.0112766	0.0118338	0.0538804	0.0536373	0.0520061	0.0660892	0.061155	0.0655623
Bacteria;Actinobacteria;Actinobacteria;Corynebacteriales;Gordoniaceae;Gordonia;Gordonia.alkanivorans	0.000233029	0.000212766	0.000374873	0.000111449	6.07903e-05	0	0	0	0
Bacteria;Proteobacteria;Betaproteobacteria;Burkholderiales;Burkholderiaceae;Burkholderia;uncultured.Burkholderia.sp.	0.000131712	0.000151976	7.0922e-05	0.000374873	0.000719352	0.000810537	0.000607903	0.000344478	0.000344478
Bacteria;Proteobacteria;Alphaproteobacteria;Rhizobiales;Bradyrhizobiaceae;Bradyrhizobium;Bradyrhizobium.sp..ARR456	1.01317e-05	1.01317e-05	1.01317e-05	2.02634e-05	0	0	0	0	0
Bacteria;Proteobacteria;Betaproteobacteria;Rhodocyclales;Zoogloeaceae;Azoarcus;Azoarcus.sp..SY39	0.00422492	0.00449848	0.00339412	0.0382776	0.0354205	0.0336981	0.0364336	0.0406079	0.0353799
Bacteria;Actinobacteria;Actinobacteria;Pseudonocardiales;Pseudonocardiaceae;Pseudonocardia;Pseudonocardia.sp..AL041005.10	0.000324215	0.000364742	0.000577508	0.0666464	0.0668997	0.0774063	0.0716717	0.0607396	0.0550355
Bacteria;Actinobacteria;Actinobacteria;Streptomycetales;Streptomycetaceae;Streptomyces;Streptomyces.sp..MMG1612	1.01317e-05	5.06586e-05	4.05268e-05	0.000131712	7.0922e-05	9.11854e-05	0.000162107	4.05268e-05	4.05268e-05
Bacteria;Firmicutes;Bacilli;Lactobacillales;Enterococcaceae;Enterococcus;Enterococcus.faecalis	0.0117427	0.00781155	0.00813576	0.000243161	0.000182371	9.11854e-05	0.000151976	0.000162107	0.000101317
Bacteria;Firmicutes;Clostridia;Clostridiales;Ruminococcaceae;unidentified;Ruminococcaceae.bacterium.CPB6	9.11854e-05	0.000192503	0.000101317	0.000172239	8.10537e-05	0.000182371	9.11854e-05	0.000101317	0.000101317
Bacteria;Actinobacteria;Actinobacteria;Micrococcales;Microbacteriaceae;Aurantimicrobium;Aurantimicrobium.minutum	9.11854e-05	3.03951e-05	8.10537e-05	0.000151976	0.000283688	0.000121581	7.0922e-05	0.000151976	0.000131712
Bacteria;Actinobacteria;Actinobacteria;Streptomycetales;Streptomycetaceae;Streptomyces;Streptomyces.sp.	0.0012462	0.000972644	0.00165147	0.00848024	0.0083384	0.00975684	0.0087234	0.00919959	0.00807497
Bacteria;Aquificae;Aquificae;Aquificales;Hydrogenothermaceae;Sulfurihydrogenibium;Sulfurihydrogenibium.azorense	0.000101317	0.000162107	0.000151976	0.000172239	0	0.000131712	0.000101317	3.03951e-05	0.000192503
Bacteria;Actinobacteria;Actinobacteria;Streptomycetales;Streptomycetaceae;Streptomyces;Streptomyces.viridochromogenes	0.00471125	0.00336373	0.00467072	0.000942249	0.00151976	0.00112462	0.0012766	0.000942249	0.000881459
Bacteria;unidentified;unidentified;unidentified;unidentified;unidentified;uncultured.bacterium.UPO54	5.06586e-05	0	6.07903e-05	0.000172239	9.11854e-05	8.10537e-05	2.02634e-05	0.000111449	9.11854e-05
Bacteria;Proteobacteria;Gammaproteobacteria;Thiotrichales;Francisellaceae;Francisella;Francisella.persica	7.0922e-05	1.01317e-05	0	6.07903e-05	0.000202634	0.000121581	0	2.02634e-05	0
Bacteria;Actinobacteria;Actinobacteria;Streptomycetales;Streptomycetaceae;Streptomyces;Streptomyces.canus	0.00391084	0.00312057	0.00466059	0.000172239	2.02634e-05	9.11854e-05	0.000111449	0.000303951	0.000121581
Bacteria;Proteobacteria;Epsilonproteobacteria;Campylobacterales;Campylobacteraceae;Campylobacter;Campylobacter.hominis	7.0922e-05	3.03951e-05	3.03951e-05	2.02634e-05	4.05268e-05	0	0.000101317	0	0
Bacteria;Bacteroidetes;Cytophagia;Cytophagales;Amoebophilaceae;Candidatus.Cardinium;Cardinium.endosymbiont.of.Encarsia.pergandiella	4.05268e-05	6.07903e-05	0.000101317	6.07903e-05	8.10537e-05	7.0922e-05	0.000121581	8.10537e-05	6.07903e-05
Bacteria;Proteobacteria;Betaproteobacteria;Neisseriales;Neisseriaceae;Neisseria;Neisseria.polysaccharea	0.000496454	0.000233029	0.000385005	5.06586e-05	0	0	0	0	0
Bacteria;Actinobacteria;Actinobacteria;Streptomycetales;Streptomycetaceae;Streptomyces;Streptomyces.coeruleorubidus	3.03951e-05	2.02634e-05	1.01317e-05	8.10537e-05	1.01317e-05	1.01317e-05	0	5.06586e-05	0
Bacteria;Proteobacteria;Gammaproteobacteria;Legionellales;Legionellaceae;Legionella;Legionella.sainthelensi	0.000141844	0.000182371	0.000303951	2.02634e-05	6.07903e-05	0	0.000101317	2.02634e-05	0
Bacteria;Proteobacteria;Gammaproteobacteria;unidentified;unidentified;unidentified;uncultured.gamma.proteobacterium.HF4000_48J03	0	0	0	0	0	0	0	2.02634e-05	0
Bacteria;Proteobacteria;Gammaproteobacteria;Chromatiales;Ectothiorhodospiraceae;Ectothiorhodospira;Ectothiorhodospira.sp..BSL.9	0.000303951	0.000628166	0.000273556	0.00344478	0.00371834	0.00264438	0.00375887	0.00405268	0.00331307
Bacteria;Actinobacteria;Actinobacteria;Streptomycetales;Streptomycetaceae;Streptomyces;Streptomyces.chartreusis	0.00186424	0.000972644	0.00181358	0.12614	0.147579	0.111955	0.118318	0.122259	0.125319
Bacteria;Bacteroidetes;Flavobacteriia;Flavobacteriales;unidentified;unidentified;Candidatus.Uzinura.diaspidicola	3.03951e-05	2.02634e-05	3.03951e-05	4.05268e-05	0	0	0	0	3.03951e-05
Bacteria;Verrucomicrobia;Methylacidiphilae;Methylacidiphilales;Methylacidiphilaceae;Methylacidiphilum;Methylacidiphilum.infernorum	0.000871327	0.00118541	0.00119554	8.10537e-05	9.11854e-05	7.0922e-05	4.05268e-05	0.000172239	0.000141844
Bacteria;unidentified;unidentified;unidentified;unidentified;unidentified;uncultured.bacterium.19	2.02634e-05	4.05268e-05	2.02634e-05	4.05268e-05	0.000253293	0.000212766	0.000111449	9.11854e-05	0.000141844
Bacteria;Verrucomicrobia;Opitutae;Opitutales;Opitutaceae;Opitutus;Opitutus.sp..GAS368	0.0238298	0.0301824	0.0171733	0.0842047	0.0700507	0.072766	0.113982	0.114195	0.0720466
Bacteria;Planctomycetes;Planctomycetia;Planctomycetales;Isosphaeraceae;Singulisphaera;Singulisphaera.acidiphila	0.125248	0.116829	0.118886	0.0633739	0.0718541	0.0674265	0.0628977	0.0690881	0.0585005
Bacteria;Actinobacteria;Actinobacteria;Micromonosporales;Micromonosporaceae;Actinoplanes;Actinoplanes.utahensis	0.00457953	0.00473151	0.00614995	0	0	1.01317e-05	2.02634e-05	0	2.02634e-05
Bacteria;Tenericutes;Mollicutes;Mycoplasmatales;Mycoplasmataceae;Mycoplasma;Mycoplasma.hyopneumoniae	2.02634e-05	1.01317e-05	0	3.03951e-05	0	0	0	0	0
Bacteria;Tenericutes;Mollicutes;Entomoplasmatales;Spiroplasmataceae;Spiroplasma;Spiroplasma.taiwanense	0	0	0	2.02634e-05	3.03951e-05	0	0	0	0
Bacteria;Actinobacteria;Actinobacteria;Streptomycetales;Streptomycetaceae;Streptomyces;Streptomyces.sp..UC.11065	2.02634e-05	4.05268e-05	4.05268e-05	0.000131712	0	7.0922e-05	0.000101317	4.05268e-05	6.07903e-05
Bacteria;Proteobacteria;Deltaproteobacteria;Myxococcales;unidentified;Enhygromyxa;Enhygromyxa.sp..SMH.02.3	0	0	0	0	0	0	0	0.000111449	0
Bacteria;Actinobacteria;Actinobacteria;Corynebacteriales;Nocardiaceae;Rhodococcus;Rhodococcus.sp..T104	0	4.05268e-05	4.05268e-05	0.000314083	0.000212766	0.00035461	0.000273556	0.00029382	0.000243161
Bacteria;unidentified;unidentified;unidentified;unidentified;unidentified;uncultured.bacterium.A1Q1_fos_2111	6.07903e-05	0.000151976	6.07903e-05	0.000719352	0.000678825	0.0010233	0.000567376	0.000567376	0.000587639
Bacteria;Proteobacteria;Alphaproteobacteria;Rhodobacterales;Rhodobacteraceae;Paracoccus;Paracoccus.aminophilus	0.00122594	0.000962513	0.00107396	0.0056231	0.00585613	0.00495441	0.00365755	0.00611955	0.00564336
Bacteria;Proteobacteria;Alphaproteobacteria;Rhizobiales;Rhizobiaceae;Neorhizobium;Neorhizobium.sp..NCHU2750	0.00157042	0.00176292	0.00186424	5.06586e-05	0	0	3.03951e-05	0	0
Bacteria;Actinobacteria;Actinobacteria;Bifidobacteriales;Bifidobacteriaceae;Bifidobacterium;Bifidobacterium.cuniculi	7.0922e-05	7.0922e-05	0.000111449	0	4.05268e-05	0	0	0	0
Bacteria;unidentified;unidentified;unidentified;unidentified;unidentified;uncultured.bacterium.ws020C1	0.000162107	0.000162107	0.000172239	0.000121581	4.05268e-05	0	7.0922e-05	5.06586e-05	7.0922e-05
Bacteria;Firmicutes;Clostridia;Clostridiales;Heliobacteriaceae;Heliobacillus;Heliobacillus.mobilis	0.000172239	0.000162107	0.000121581	0.000111449	0.000101317	8.10537e-05	0.000101317	0.000243161	5.06586e-05
Bacteria;unidentified;unidentified;unidentified;unidentified;unidentified;uncultured.bacterium.LAB20	1.01317e-05	1.01317e-05	0	7.0922e-05	9.11854e-05	9.11854e-05	1.01317e-05	8.10537e-05	2.02634e-05
Bacteria;Actinobacteria;Actinobacteria;Geodermatophilales;Geodermatophilaceae;Blastococcus;Blastococcus.saxobsidens	0.00377913	0.00336373	0.00572442	0.141246	0.142118	0.160557	0.170861	0.143647	0.150274
Bacteria;Bacteroidetes;Sphingobacteriia;Sphingobacteriales;Sphingobacteriaceae;Sphingobacterium;uncultured.Sphingobacterium.sp.	0	0	0	6.07903e-05	0	0	0	0	0.000121581
Bacteria;Deinococcus.Thermus;Deinococci;Deinococcales;Deinococcaceae;Deinococcus;Deinococcus.radiodurans	0.000455927	0.000618034	0.000405268	0.00809524	0.00802432	0.00780142	0.00817629	0.00820669	0.0089463
Bacteria;Actinobacteria;Actinobacteria;Micrococcales;Microbacteriaceae;Glaciibacter;Glaciibacter.superstes	0.00157042	0.00158055	0.00209726	0	0	3.03951e-05	0	0	0
Bacteria;Actinobacteria;Actinobacteria;Pseudonocardiales;Pseudonocardiaceae;Pseudonocardia;Pseudonocardia.aurantiaca	0	1.01317e-05	1.01317e-05	0	4.05268e-05	0	0	0	0
Bacteria;Proteobacteria;Gammaproteobacteria;Methylococcales;Methylococcaceae;Methylocaldum;Methylocaldum.marinum	0.0089767	0.0102634	0.00764944	0.00965552	0.00917933	0.00879433	0.0105674	0.0111651	0.00997974
Bacteria;Proteobacteria;Alphaproteobacteria;Rhizobiales;Methylobacteriaceae;Methylobacterium;Methylobacterium.radiotolerans	0.00201621	0.00221884	0.00235056	0.0111753	0.0102128	0.0105066	0.0104965	0.0110233	0.0105066
Bacteria;Actinobacteria;Actinobacteria;Streptomycetales;Streptomycetaceae;Streptomyces;Streptomyces.ambofaciens	0.0014387	0.000891591	0.00115502	0.0181864	0.0188045	0.0205572	0.0170213	0.017771	0.0182067
Bacteria;Proteobacteria;Deltaproteobacteria;Myxococcales;Archangiaceae;Stigmatella;Stigmatella.erecta	0.00402229	0.00395137	0.00331307	0	0	0	0	1.01317e-05	0
Bacteria;Actinobacteria;Actinobacteria;Corynebacteriales;Mycobacteriaceae;Mycolicibacterium;Mycolicibacterium.parafortuitum	0.000962513	0.00111449	0.00133739	0	6.07903e-05	0	0	0	3.03951e-05
Bacteria;Cyanobacteria;unidentified;Synechococcales;Synechococcaceae;Thermosynechococcus;Thermosynechococcus.elongatus	0.000131712	0.000202634	0.000243161	0	3.03951e-05	0	0	7.0922e-05	0
Bacteria;Proteobacteria;Alphaproteobacteria;Rhizobiales;Bradyrhizobiaceae;Bradyrhizobium;Bradyrhizobium.sp..ORS.285	0.0122492	0.0135968	0.0155319	0.0537791	0.0506282	0.052766	0.0535664	0.0554002	0.0508713
Bacteria;Cyanobacteria;unidentified;Synechococcales;Synechococcaceae;Synechococcus;uncultured.Synechococcus.sp.	7.0922e-05	6.07903e-05	0.000101317	0.000212766	0.000283688	0.000212766	0.000151976	0.000172239	0.000182371
Bacteria;Proteobacteria;Betaproteobacteria;Burkholderiales;Burkholderiaceae;Polynucleobacter;Polynucleobacter.asymbioticus	0.00123607	0.0012462	0.00125633	0.000314083	0.000121581	0.000101317	5.06586e-05	0.000212766	0.000131712
Bacteria;Actinobacteria;Actinobacteria;Streptomycetales;Streptomycetaceae;Streptomyces;Streptomyces.rishiriensis	0.00164134	0.00113475	0.00152989	4.05268e-05	0.000162107	0.000131712	3.03951e-05	0.000162107	0.000121581
Bacteria;Firmicutes;Bacilli;Bacillales;Bacillaceae;Bacillus;Bacillus.sp..WP8	0	0	0	0	3.03951e-05	0	0	0.000121581	3.03951e-05
Bacteria;Bacteroidetes;unidentified;Bacteroidetes.Order.II..Incertae.sedis;Rhodothermaceae;Rhodothermus;Rhodothermus.marinus	0.0031307	0.00311044	0.00324215	0.0500405	0.0482877	0.0438095	0.0466565	0.0552989	0.0482573
Bacteria;Actinobacteria;Actinobacteria;Corynebacteriales;Corynebacteriaceae;Corynebacterium;Corynebacterium.doosanense	0.000162107	0.000141844	0.000131712	0.00405268	0.00304965	0.00361702	0.00288754	0.0031307	0.00408308
Bacteria;Actinobacteria;Actinobacteria;Actinomycetales;Actinomycetaceae;Mobiluncus;Mobiluncus.curtisii	0.000283688	0.000202634	0.000486322	0.000385005	0.000273556	0.000151976	0.000151976	0.000212766	0.000172239
Bacteria;Actinobacteria;Actinobacteria;Corynebacteriales;Nocardiaceae;Rhodococcus;Rhodococcus.sp..Y22	0	0	2.02634e-05	0.000101317	0	0.000131712	0.000141844	0.000172239	0.000121581
Bacteria;Proteobacteria;Betaproteobacteria;Burkholderiales;Burkholderiaceae;Burkholderia;Burkholderia.sp..LA.2.3.30.S1.D2	0.000182371	0.000172239	0.000162107	0.00454914	0.00414387	0.00455927	0.00394124	0.00442756	0.00387031
Bacteria;Chlorobi;Chlorobia;Chlorobiales;Chlorobiaceae;Chlorobaculum;Chlorobaculum.macestae	0	0	0	4.05268e-05	0	0	0	3.03951e-05	0
Bacteria;Verrucomicrobia;Verrucomicrobiae;Verrucomicrobiales;Verrucomicrobiaceae;Prosthecobacter;Prosthecobacter.dejongeii	5.06586e-05	4.05268e-05	0	0	0	0	0	0	2.02634e-05
Bacteria;Actinobacteria;Actinobacteria;Streptomycetales;Streptomycetaceae;Streptomyces;Streptomyces.sclerotialus	0	1.01317e-05	0	0	4.05268e-05	0	0	0	0
Bacteria;Proteobacteria;Alphaproteobacteria;Rhodospirillales;Acetobacteraceae;Granulibacter;Granulibacter.bethesdensis	0.00542047	0.00596758	0.00604863	0.00569402	0.00487335	0.00452888	0.00488349	0.00504559	0.00499493
Bacteria;Actinobacteria;Actinobacteria;Micrococcales;Sanguibacteraceae;Sanguibacter;uncultured.Sanguibacter.sp.	0	2.02634e-05	1.01317e-05	6.07903e-05	0	4.05268e-05	6.07903e-05	8.10537e-05	7.0922e-05
Bacteria;Actinobacteria;Actinobacteria;Propionibacteriales;Nocardioidaceae;Friedmanniella;Friedmanniella.luteola	0.00503546	0.00477204	0.00617021	0.113019	0.122594	0.127497	0.111611	0.128713	0.109412
Bacteria;Actinobacteria;Coriobacteriia;Eggerthellales;Eggerthellaceae;Adlercreutzia;Adlercreutzia.equolifaciens	4.05268e-05	4.05268e-05	2.02634e-05	0.00636272	0.00568389	0.0058156	0.00522796	0.00553191	0.00577508
Bacteria;Proteobacteria;Gammaproteobacteria;Pasteurellales;Pasteurellaceae;unidentified;Pasteurellaceae.bacterium.NI1060	0	0	0	5.06586e-05	2.02634e-05	8.10537e-05	4.05268e-05	8.10537e-05	0.000121581
Bacteria;Proteobacteria;Gammaproteobacteria;Enterobacterales;Morganellaceae;Proteus;Proteus.mirabilis	0.000151976	0.000192503	0.000172239	0.000314083	0.000182371	0.000151976	0.000222898	0.000192503	0.000182371
Bacteria;Proteobacteria;Betaproteobacteria;Burkholderiales;Burkholderiaceae;Caballeronia;Caballeronia.glathei	0.011003	0.0103546	0.00921986	0	8.10537e-05	0	0	0	4.05268e-05
Bacteria;Actinobacteria;Actinobacteria;Streptosporangiales;Thermomonosporaceae;Thermomonospora;uncultured.Thermomonospora.sp.	1.01317e-05	2.02634e-05	1.01317e-05	0.000141844	0.000141844	6.07903e-05	0.000466059	0.000141844	0.000364742
Bacteria;Proteobacteria;Gammaproteobacteria;Enterobacterales;Yersiniaceae;Yersinia;Yersinia.frederiksenii	0.000243161	0.000314083	0.000233029	8.10537e-05	3.03951e-05	2.02634e-05	6.07903e-05	9.11854e-05	0.000121581
Bacteria;Actinobacteria;Rubrobacteria;Rubrobacterales;Rubrobacteraceae;Rubrobacter;uncultured.Rubrobacter.sp.	2.02634e-05	0	0	0	0	0	0	0	4.05268e-05
Bacteria;Cyanobacteria;unidentified;Synechococcales;Prochloraceae;Prochloron;Prochloron.didemni	2.02634e-05	5.06586e-05	5.06586e-05	0	0	5.06586e-05	0	0	5.06586e-05
Bacteria;Proteobacteria;Alphaproteobacteria;Rhizobiales;Methylobacteriaceae;Methylobacterium;Methylobacterium.sp..4.46	0.00270517	0.00273556	0.00322188	0.0883688	0.0879534	0.0838602	0.0864336	0.0937994	0.0871125
Bacteria;Verrucomicrobia;Verrucomicrobiae;Verrucomicrobiales;Akkermansiaceae;Akkermansia;Akkermansia.glycaniphila	0.000962513	0.000871327	0.000881459	0.00416413	0.00292806	0.00253293	0.00253293	0.00337386	0.00287741
Bacteria;Firmicutes;Bacilli;Bacillales;Bacillaceae;Bacillus;Bacillus.safensis	3.03951e-05	7.0922e-05	8.10537e-05	0.000131712	9.11854e-05	6.07903e-05	0.000121581	0.000202634	0.000162107
Bacteria;unidentified;unidentified;unidentified;unidentified;unidentified;uncultured.bacterium.270	0.00298886	0.00294833	0.0022999	0.00725431	0.00554205	0.00527862	0.00566363	0.00631206	0.00553191
Bacteria;Firmicutes;Bacilli;Lactobacillales;Enterococcaceae;Enterococcus;Enterococcus.hirae	0.000607903	0.000739615	0.000466059	3.03951e-05	0.000111449	3.03951e-05	0	0.000141844	0.000121581
Bacteria;Actinobacteria;Actinobacteria;Micrococcales;Micrococcaceae;Pseudarthrobacter;Pseudarthrobacter.oxydans	2.02634e-05	2.02634e-05	2.02634e-05	0	5.06586e-05	0.000192503	0	0.000111449	9.11854e-05
Bacteria;unidentified;unidentified;unidentified;unidentified;unidentified;uncultured.bacterium.A1Q1_fos_517	0.000151976	0.000425532	0.000243161	0.00186424	0.00244174	0.00193516	0.00228977	0.00162107	0.00203647
Bacteria;Firmicutes;Bacilli;Lactobacillales;Lactobacillaceae;Lactobacillus;Lactobacillus.lindneri	4.05268e-05	1.01317e-05	5.06586e-05	2.02634e-05	0	7.0922e-05	0	4.05268e-05	5.06586e-05
Bacteria;Chloroflexi;unidentified;unidentified;unidentified;unidentified;uncultured.Chloroflexi.bacterium.HF0200_09I09	0.000182371	6.07903e-05	0.000121581	0.000607903	0.00029382	0.000486322	0.000121581	0.000395137	0.000212766
Bacteria;unidentified;unidentified;unidentified;unidentified;unidentified;uncultured.bacterium.1062	3.03951e-05	7.0922e-05	2.02634e-05	0.00047619	0.000486322	0.000972644	0.00035461	0.000303951	0.000668693
Bacteria;Actinobacteria;Actinobacteria;Streptomycetales;Streptomycetaceae;Streptomyces;Streptomyces.sp..FXJ6.141	0	0	0	0	0	0	0	2.02634e-05	0
Bacteria;Actinobacteria;Actinobacteria;Streptomycetales;Streptomycetaceae;Kitasatospora;Kitasatospora.albolonga	0.000466059	0.000385005	0.000536981	0.00903749	0.00944276	0.0108612	0.00812563	0.00849037	0.00736575
Bacteria;Deinococcus.Thermus;Deinococci;Deinococcales;Deinococcaceae;Deinococcus;Deinococcus.grandis	0.000283688	0.000344478	0.00029382	3.03951e-05	0	0	0	0	0
Bacteria;Firmicutes;Bacilli;Bacillales;Paenibacillaceae;Paenibacillus;Paenibacillus.beijingensis	0.000749747	0.000790274	0.000638298	0.00339412	0.00343465	0.00379939	0.00308004	0.00350557	0.0025228
Bacteria;Actinobacteria;Actinobacteria;Streptomycetales;Streptomycetaceae;Streptomyces;Streptomyces.galbus	0.00122594	0.000688956	0.0010537	0.000273556	0.00035461	0.000425532	0.000303951	0.000273556	0.00035461
Bacteria;Proteobacteria;Epsilonproteobacteria;Campylobacterales;Campylobacteraceae;Sulfurospirillum;Sulfurospirillum.sp..JPD.1	0.000141844	8.10537e-05	0.000141844	3.03951e-05	0	2.02634e-05	5.06586e-05	0	0
Bacteria;Bacteroidetes;Cytophagia;Cytophagales;Cytophagaceae;Fibrisoma;Fibrisoma.limi	0.00217832	0.00217832	0.00171226	0	6.07903e-05	0	4.05268e-05	0	2.02634e-05
Bacteria;Chloroflexi;unidentified;unidentified;unidentified;unidentified;uncultured.Chloroflexi.bacterium.Rifle_16ft_4_minimus_6153	9.11854e-05	7.0922e-05	4.05268e-05	0.000699088	0.000962513	0.000445795	0.00070922	0.000871327	0.000668693
Bacteria;unidentified;unidentified;unidentified;unidentified;unidentified;bacterium.symbiont.of.Theonella.swinhoei.pTSMAC1	0.00128673	0.00150963	0.000921986	0.00161094	0.0012462	0.00148936	0.00110436	0.00177305	0.000851064
Bacteria;Proteobacteria;Alphaproteobacteria;Rhizobiales;Bradyrhizobiaceae;Tardiphaga;Tardiphaga.robiniae	0.00518744	0.00577508	0.00591692	0.00164134	0.00132725	0.00125633	0.00200608	0.00191489	0.0014691
Bacteria;unidentified;unidentified;unidentified;unidentified;unidentified;uncultured.bacterium.AR_412	2.02634e-05	0	0	0.000182371	6.07903e-05	7.0922e-05	0.000192503	0.000121581	0.000101317
Bacteria;unidentified;unidentified;unidentified;unidentified;unidentified;uncultured.bacterium.12AC_lac13	0.0027153	0.00323202	0.0024924	0.00165147	0.00138804	0.000972644	0.00154002	0.00106383	0.000871327
Bacteria;Firmicutes;Clostridia;Clostridiales;Lachnospiraceae;Roseburia;Roseburia.hominis	4.05268e-05	0.000121581	0.000101317	0.0004154	0.000506586	0.000536981	0.000597771	0.000314083	0.000314083
Bacteria;unidentified;unidentified;unidentified;unidentified;unidentified;uncultured.marine.bacterium.HF10_49E08	6.07903e-05	3.03951e-05	6.07903e-05	0	5.06586e-05	0	0	0	0
Bacteria;Proteobacteria;Betaproteobacteria;Burkholderiales;Burkholderiaceae;Burkholderia;Burkholderia.sp..NRF60.BP8	4.05268e-05	1.01317e-05	2.02634e-05	0.00587639	0.0056535	0.00590679	0.00500507	0.00595745	0.00576494
Bacteria;Proteobacteria;Alphaproteobacteria;Rhizobiales;Bradyrhizobiaceae;Nitrobacter;Nitrobacter.winogradskyi	0.0105268	0.0104965	0.0129078	0.0206788	0.0375988	0.0295947	0.0318744	0.0303647	0.0405167
Bacteria;Proteobacteria;Betaproteobacteria;Burkholderiales;Burkholderiaceae;Burkholderia;Burkholderia.sp..MSMB0266	0	0	0	0.00157042	0.00114488	0.000668693	0.00120567	0.000810537	0.00103343
Bacteria;Actinobacteria;Actinobacteria;Micrococcales;Microbacteriaceae;Microbacterium;Microbacterium.foliorum	0.000162107	7.0922e-05	0.000131712	0.0197062	0.023769	0.0371429	0.0137589	0.0154509	0.0231003
Bacteria;Acidobacteria;Solibacteres;Solibacterales;Solibacteraceae;Candidatus.Solibacter;uncultured.Solibacter.sp.	0.000131712	2.02634e-05	7.0922e-05	2.02634e-05	0.000101317	5.06586e-05	6.07903e-05	6.07903e-05	3.03951e-05
Bacteria;Proteobacteria;Alphaproteobacteria;Rhodobacterales;Rhodobacteraceae;Roseobacter;Roseobacter.denitrificans	0.000314083	0.000273556	0.000233029	0.00150963	0.00156028	0.0018541	0.00168186	0.00186424	0.00137791
Bacteria;Proteobacteria;Gammaproteobacteria;unidentified;unidentified;Sedimenticola;Sedimenticola.thiotaurini	0.00171226	0.001692	0.00132725	0.00216819	0.00206687	0.00262411	0.00259372	0.00323202	0.00258359
Bacteria;Proteobacteria;Alphaproteobacteria;Rhizobiales;Rhizobiaceae;Agrobacterium;Agrobacterium.fabrum	0.000506586	0.000385005	0.000526849	0.00385005	0.00407295	0.00435664	0.00272543	0.00409321	0.00325228
Bacteria;Firmicutes;Bacilli;Lactobacillales;Lactobacillaceae;Lactobacillus;Lactobacillus.gasseri	1.01317e-05	2.02634e-05	2.02634e-05	0	0	8.10537e-05	0	0	2.02634e-05
Bacteria;Actinobacteria;Actinobacteria;Actinopolysporales;Actinopolysporaceae;Actinopolyspora;Actinopolyspora.erythraea	0.000577508	0.000506586	0.00070922	0.0118338	0.0117427	0.0131712	0.0120973	0.011307	0.0115096
Bacteria;Proteobacteria;Alphaproteobacteria;Rhizobiales;Hyphomicrobiaceae;Devosia;Devosia.sp..H5989	0.00283688	0.00314083	0.00294833	0.0354407	0.0380851	0.0406383	0.0314488	0.0398987	0.0404255
Bacteria;Proteobacteria;Betaproteobacteria;Burkholderiales;Oxalobacteraceae;Massilia;Massilia.dura	0	0	0	3.03951e-05	0	0	0	0	0
Bacteria;Actinobacteria;Actinobacteria;Corynebacteriales;Nocardiaceae;Rhodococcus;Rhodococcus.corynebacterioides	0.000263425	0.000202634	0.000324215	2.02634e-05	4.05268e-05	0	5.06586e-05	4.05268e-05	0
Bacteria;Proteobacteria;Betaproteobacteria;Burkholderiales;Burkholderiaceae;Burkholderia;Burkholderia.pseudomallei	0.00570415	0.00566363	0.0050152	0.0518338	0.0508713	0.0485512	0.0503951	0.0510638	0.0499696
Bacteria;Actinobacteria;Actinobacteria;Corynebacteriales;Mycobacteriaceae;Mycobacterium;Mycobacterium.sp..YC.RL4	0.00115502	0.00154002	0.00212766	0.106494	0.0734752	0.0686525	0.0397163	0.0323607	0.0552381
Bacteria;Proteobacteria;Gammaproteobacteria;Oceanospirillales;Kangiellaceae;Kangiella;Kangiella.sediminilitoris	0.000425532	0.000496454	0.000486322	0.000243161	4.05268e-05	5.06586e-05	4.05268e-05	0.000141844	0.000172239
Bacteria;Proteobacteria;Gammaproteobacteria;Enterobacterales;Enterobacteriaceae;Escherichia;uncultured.Escherichia.sp.	2.02634e-05	1.01317e-05	0	3.03951e-05	0	0	4.05268e-05	0	2.02634e-05
Bacteria;Bacteroidetes;Cytophagia;Cytophagales;Cytophagaceae;Spirosoma;Spirosoma.aerolatum	0.00101317	0.00128673	0.000800405	0.00262411	0.00250253	0.00154002	0.00357649	0.00241135	0.00248227
Bacteria;Bacteroidetes;Flavobacteriia;unidentified;unidentified;unidentified;uncultured.Flavobacteriia.bacterium	1.01317e-05	3.03951e-05	0	0.000344478	0.000334347	0.000182371	0.000283688	0.000202634	0.000455927
Bacteria;Firmicutes;Bacilli;Bacillales;Planococcaceae;Planococcus;Planococcus.antarcticus	6.07903e-05	0.000182371	9.11854e-05	0.000212766	5.06586e-05	4.05268e-05	0.000212766	0.000233029	0.000202634
Bacteria;Actinobacteria;Actinobacteria;Propionibacteriales;Propionibacteriaceae;Propionibacterium;Propionibacterium.freudenreichii	0.000607903	0.000759878	0.000749747	0.014772	0.0144883	0.014458	0.013232	0.0149037	0.0143566
Bacteria;Actinobacteria;Actinobacteria;Micrococcales;Micrococcaceae;Glutamicibacter;Glutamicibacter.arilaitensis	0.000192503	0.000202634	0.000172239	0.000942249	0.000729483	0.0014387	0.000658561	0.000810537	0.00112462
Bacteria;Actinobacteria;Actinobacteria;Corynebacteriales;Gordoniaceae;Gordonia;Gordonia.sputi	3.03951e-05	4.05268e-05	6.07903e-05	0	0	0.000141844	0	0	0
Bacteria;Actinobacteria;Actinobacteria;Streptosporangiales;Nocardiopsaceae;Nocardiopsis;Nocardiopsis.dassonvillei	0.000111449	0.000172239	0.000121581	0.0388551	0.0404357	0.0406383	0.0381662	0.0358257	0.03846
Bacteria;Proteobacteria;Betaproteobacteria;Burkholderiales;Burkholderiaceae;Paraburkholderia;Paraburkholderia.xenovorans	0.00276596	0.00238095	0.00281662	0.0119453	0.0108612	0.011155	0.0107295	0.0123911	0.0108815
Bacteria;Proteobacteria;Alphaproteobacteria;unidentified;unidentified;unidentified;alpha.proteobacterium.HWK12	0	0	0	5.06586e-05	6.07903e-05	6.07903e-05	0.000151976	3.03951e-05	0.000141844
Bacteria;Bacteroidetes;Cytophagia;Cytophagales;Hymenobacteraceae;Hymenobacter;Hymenobacter.rigui	0.000506586	0.000618034	0.000486322	2.02634e-05	0	0	0	0	0
Bacteria;unidentified;unidentified;unidentified;unidentified;unidentified;uncultured.bacterium.A1Q1_fos_1070	0.000182371	0.000141844	0.000192503	0.000222898	0.000182371	8.10537e-05	0.000212766	0.000222898	8.10537e-05
Bacteria;Firmicutes;Bacilli;Bacillales;Listeriaceae;Listeria;Listeria.innocua	0	2.02634e-05	1.01317e-05	4.05268e-05	0	0	0	0	0
Bacteria;Actinobacteria;Actinobacteria;Streptomycetales;Streptomycetaceae;Streptomyces;Streptomyces.sp..CB04103	0	0	0	0	0	3.03951e-05	2.02634e-05	0	0
Bacteria;Chloroflexi;unidentified;unidentified;unidentified;unidentified;uncultured.Chloroflexi.bacterium.Rifle_16ft_4_minimus_33257	2.02634e-05	1.01317e-05	2.02634e-05	0.0012766	0.00136778	0.00167173	0.000688956	0.000972644	0.00182371
Bacteria;Firmicutes;Bacilli;Lactobacillales;Streptococcaceae;Streptococcus;Streptococcus.pasteurianus	0	0	0	0	0	0	1.01317e-05	0	0
Bacteria;Planctomycetes;Planctomycetia;Planctomycetales;Planctomycetaceae;Thermogutta;Thermogutta.terrifontis	0.0165552	0.015613	0.0123607	0.00660588	0.00761905	0.00707194	0.00496454	0.00862209	0.00754813
Bacteria;Actinobacteria;Actinobacteria;Micrococcales;Micrococcaceae;Nesterenkonia;Nesterenkonia.sp..F	0.000516717	0.000283688	0.000587639	0	4.05268e-05	0	0	0	0
Bacteria;Actinobacteria;Actinobacteria;Streptosporangiales;Thermomonosporaceae;Actinoallomurus;Actinoallomurus.sp..ID145698	4.05268e-05	0.000131712	0.000101317	0.000344478	0.000587639	0.000202634	0.000202634	0.00077001	0.000172239
Bacteria;Proteobacteria;Gammaproteobacteria;Chromatiales;Chromatiaceae;Thiorhodococcus;Thiorhodococcus.minor	0	1.01317e-05	0	0	0	0	0	6.07903e-05	0
Bacteria;Proteobacteria;Alphaproteobacteria;Rhizobiales;Brucellaceae;Brucella;Brucella.sp..09RB8910	1.01317e-05	5.06586e-05	2.02634e-05	0.000192503	0.000324215	0.000395137	0.000172239	0.000344478	0.000182371
Bacteria;Proteobacteria;Alphaproteobacteria;Rhizobiales;Bradyrhizobiaceae;Bradyrhizobium;Bradyrhizobium.ottawaense	0.00545086	0.00658561	0.00873354	0.0068997	0.00616008	0.00758865	0.00682877	0.00647416	0.00571429
Bacteria;Proteobacteria;Alphaproteobacteria;Rhizobiales;Phyllobacteriaceae;Aminobacter;Aminobacter.sp..DSM.24754	6.07903e-05	8.10537e-05	5.06586e-05	0.000526849	0.000364742	0.00064843	0.00047619	0.000536981	0.000374873
Bacteria;Actinobacteria;Actinobacteria;Micrococcales;Microbacteriaceae;Microbacterium;Microbacterium.sp..TPU.3598	0	4.05268e-05	0	0.0184701	0.0255117	0.0314691	0.0131307	0.015461	0.0255319
Bacteria;unidentified;unidentified;unidentified;unidentified;unidentified;uncultured.bacterium.RM44	0.000101317	3.03951e-05	9.11854e-05	0	0	2.02634e-05	0	0	0
Bacteria;Actinobacteria;Actinobacteria;Corynebacteriales;Mycobacteriaceae;Mycobacterium;Mycobacterium.sp..MCS	3.03951e-05	3.03951e-05	6.07903e-05	0	0	0	3.03951e-05	0	0
Bacteria;unidentified;unidentified;unidentified;unidentified;unidentified;uncultured.bacterium.F41.01	0.00455927	0.00513678	0.0035157	0.000688956	0.00047619	0.000536981	0.00111449	0.000729483	0.000425532
Bacteria;Tenericutes;Mollicutes;Entomoplasmatales;Spiroplasmataceae;Spiroplasma;Spiroplasma.diminutum	0	0	0	3.03951e-05	0	0	0	0	0
Bacteria;Actinobacteria;Actinobacteria;Micromonosporales;Micromonosporaceae;Actinoplanes;Actinoplanes.sp..MN07.A0345	0	0	0	2.02634e-05	0	0	0	0	0
Bacteria;Proteobacteria;Deltaproteobacteria;Myxococcales;unidentified;unidentified;uncultured.Myxococcales.bacterium	0.000151976	0.000111449	0.000101317	0.000942249	0.000759878	0.000699088	0.00103343	0.000972644	0.000790274
Bacteria;Firmicutes;Bacilli;Bacillales;Staphylococcaceae;Staphylococcus;Staphylococcus.felis	4.05268e-05	2.02634e-05	1.01317e-05	0	0	0	2.02634e-05	0	2.02634e-05
Bacteria;Actinobacteria;Actinobacteria;Streptomycetales;Streptomycetaceae;Streptomyces;Streptomyces.sp..CB02366	0.00047619	0.000425532	0.000435664	2.02634e-05	0.000111449	0.000212766	0.000151976	0.000212766	0.000303951
Bacteria;Actinobacteria;Actinobacteria;Corynebacteriales;Mycobacteriaceae;Mycobacterium;uncultured.Mycobacterium.sp.	0.00586626	0.00693009	0.00682877	0.000273556	0.000314083	0.000222898	0.000141844	0.000273556	0.000283688
Bacteria;Proteobacteria;Gammaproteobacteria;Enterobacterales;Hafniaceae;Edwardsiella;Edwardsiella.sp..EA181011	0	0	0	0	1.01317e-05	0.000141844	0	0	3.03951e-05
Bacteria;Proteobacteria;Alphaproteobacteria;Rhodothalassiales;Rhodothalassiaceae;Rhodothalassium;Rhodothalassium.salexigens	0	0	0	3.03951e-05	0	0	0	0	0
Bacteria;Proteobacteria;Gammaproteobacteria;Chromatiales;Ectothiorhodospiraceae;Halorhodospira;uncultured.Halorhodospira.sp.	0	1.01317e-05	0	0	0	4.05268e-05	0	4.05268e-05	5.06586e-05
Bacteria;Actinobacteria;Actinobacteria;Streptomycetales;Streptomycetaceae;Streptomyces;Streptomyces.rimosus	0.00251266	0.00219858	0.00385005	0.000101317	0.000212766	0.000182371	0.000222898	6.07903e-05	0.000141844
Bacteria;Proteobacteria;Alphaproteobacteria;Rhizobiales;Rhizobiaceae;Liberibacter;Candidatus.Liberibacter.asiaticus	7.0922e-05	0.000212766	0.000202634	3.03951e-05	3.03951e-05	0	0	5.06586e-05	4.05268e-05
Bacteria;unidentified;unidentified;unidentified;unidentified;unidentified;uncultured.bacterium.Contig27	0	0	0	0	3.03951e-05	4.05268e-05	2.02634e-05	3.03951e-05	4.05268e-05
Bacteria;Actinobacteria;Actinobacteria;Micrococcales;Micrococcaceae;Zhihengliuella;Zhihengliuella.sp..41852	0	0	0	0	0	0	0	4.05268e-05	0
Bacteria;unidentified;unidentified;unidentified;unidentified;unidentified;uncultured.bacterium.lac111	0.00250253	0.00236069	0.00152989	0.0021074	0.00170213	0.00171226	0.00287741	0.00227964	0.00266464
Bacteria;unidentified;unidentified;unidentified;unidentified;unidentified;uncultured.rumen.bacterium	3.03951e-05	4.05268e-05	8.10537e-05	0.000111449	0.000131712	0	0.000101317	0	5.06586e-05
Bacteria;Firmicutes;Bacilli;Bacillales;Planococcaceae;Planococcus;Planococcus.maritimus	7.0922e-05	6.07903e-05	3.03951e-05	0.000222898	0.000141844	0.000182371	0.000243161	0.000283688	0.000172239
Bacteria;Firmicutes;Bacilli;Lactobacillales;Aerococcaceae;Aerococcus;Aerococcus.christensenii	5.06586e-05	5.06586e-05	3.03951e-05	2.02634e-05	0.000101317	5.06586e-05	5.06586e-05	2.02634e-05	2.02634e-05
Bacteria;Proteobacteria;Gammaproteobacteria;Pasteurellales;Pasteurellaceae;Pasteurella;Pasteurella.testudinis	0.000151976	0.000131712	8.10537e-05	0	0	0	0	4.05268e-05	0
Bacteria;Actinobacteria;Actinobacteria;Streptomycetales;Streptomycetaceae;Streptomyces;Streptomyces.sp..Y27	0	1.01317e-05	0	0	0	1.01317e-05	0	2.02634e-05	4.05268e-05
Bacteria;Actinobacteria;Actinobacteria;unidentified;unidentified;unidentified;uncultured.actinobacterium.Rifle_16ft_4_minimus_3564	1.01317e-05	0	2.02634e-05	0.000182371	0.000141844	0.000233029	0.000222898	0.000202634	0.000324215
Bacteria;Spirochaetes;Spirochaetia;Brachyspirales;Brachyspiraceae;Brachyspira;Brachyspira.murdochii	0	1.01317e-05	0	4.05268e-05	0	0	9.11854e-05	0	0
Bacteria;Actinobacteria;Actinobacteria;Corynebacteriales;Mycobacteriaceae;Mycobacterium;Mycobacterium.tuberculosis	0.0110334	0.0111449	0.0172644	0.00206687	0.00248227	0.00186424	0.00218845	0.00184397	0.00184397
Bacteria;Actinobacteria;Actinobacteria;Streptomycetales;Streptomycetaceae;Streptomyces;Streptomyces.sulphureus	0.0008308	0.00103343	0.00145897	0.000131712	8.10537e-05	8.10537e-05	5.06586e-05	0	6.07903e-05
Bacteria;Proteobacteria;Alphaproteobacteria;Rhodobacterales;Rhodobacteraceae;Paracoccus;Paracoccus.sp..CBA4604	0.000557244	0.00064843	0.000658561	0.0103546	0.0131814	0.0128369	0.00787234	0.0117021	0.0113171
Bacteria;Proteobacteria;Betaproteobacteria;Neisseriales;Neisseriaceae;Simonsiella;Simonsiella.muelleri	9.11854e-05	0.000111449	0.000192503	7.0922e-05	2.02634e-05	6.07903e-05	2.02634e-05	5.06586e-05	7.0922e-05
Bacteria;Proteobacteria;Alphaproteobacteria;Rhizobiales;unidentified;Candidatus.Tokpelaia;Candidatus.Tokpelaia.hoelldoblerii	0.00077001	0.00077001	0.000982776	0.000324215	0.000516717	0.000364742	0.000628166	0.000273556	0.000547112
Bacteria;Actinobacteria;Actinobacteria;Streptomycetales;Streptomycetaceae;Streptomyces;Streptomyces.thermolilacinus	0.000719352	0.000607903	0.000972644	0	0	0	4.05268e-05	0	0
Bacteria;Firmicutes;Bacilli;Bacillales;Alicyclobacillaceae;Alicyclobacillus;Alicyclobacillus.sp..A4	0	0	0	0	0	0	0	0	2.02634e-05
Bacteria;Proteobacteria;Alphaproteobacteria;Rhizobiales;Hyphomicrobiaceae;Rhodomicrobium;uncultured.Rhodomicrobium.sp.	4.05268e-05	0	2.02634e-05	0.000151976	7.0922e-05	1.01317e-05	8.10537e-05	8.10537e-05	0
Bacteria;Actinobacteria;Actinobacteria;Streptomycetales;Streptomycetaceae;Streptomyces;Streptomyces.sp..SK.1894	0	1.01317e-05	0	0	0	0	0	0	3.03951e-05
Bacteria;Actinobacteria;Actinobacteria;Bifidobacteriales;Bifidobacteriaceae;Bifidobacterium;Bifidobacterium.bohemicum	6.07903e-05	3.03951e-05	2.02634e-05	0	0	7.0922e-05	0	0	0
Bacteria;Verrucomicrobia;Verrucomicrobiae;Verrucomicrobiales;Akkermansiaceae;Akkermansia;Akkermansia.muciniphila	0.000526849	0.000597771	0.000445795	0.00204661	0.00150963	0.0014387	0.00160081	0.00130699	0.001692
Bacteria;Proteobacteria;Alphaproteobacteria;Rhodobacterales;Rhodobacteraceae;Rhodovulum;Rhodovulum.sp..MB263	0.000202634	0.000405268	0.000253293	0.00963526	0.00965552	0.0091388	0.0077001	0.0097771	0.0091692
Bacteria;Actinobacteria;Actinobacteria;Micrococcales;Microbacteriaceae;Curtobacterium;Curtobacterium.flaccumfaciens	4.05268e-05	4.05268e-05	8.10537e-05	0	9.11854e-05	8.10537e-05	9.11854e-05	0.000162107	0
Bacteria;Proteobacteria;Gammaproteobacteria;Oceanospirillales;Alcanivoracaceae;Alcanivorax;Alcanivorax.sp..N3.2A	0.000395137	0.000212766	0.000385005	0.00655522	0.00595745	0.00572442	0.00775076	0.00663627	0.00766971
Bacteria;Proteobacteria;Betaproteobacteria;Burkholderiales;Burkholderiaceae;Robbsia;Robbsia.andropogonis	0.00308004	0.00355623	0.00231003	3.03951e-05	0	0	3.03951e-05	0	0
Bacteria;Actinobacteria;Actinobacteria;Micrococcales;Microbacteriaceae;Cryobacterium;Cryobacterium.arcticum	0.00122594	0.0014691	0.00209726	0.0149341	0.0194022	0.0356535	0.0152584	0.0146403	0.0164438
Bacteria;Actinobacteria;Actinobacteria;Streptomycetales;Streptomycetaceae;Streptomyces;Streptomyces.sanglieri	0	0	0	3.03951e-05	5.06586e-05	4.05268e-05	0	2.02634e-05	2.02634e-05
Bacteria;Actinobacteria;Actinobacteria;Corynebacteriales;Mycobacteriaceae;Mycobacterium;Mycobacterium.dioxanotrophicus	0.00184397	0.00181358	0.00275583	0.0238501	0.0278419	0.0263728	0.0252077	0.0254002	0.0236677
Bacteria;Proteobacteria;Gammaproteobacteria;Chromatiales;Chromatiaceae;Thermochromatium;Thermochromatium.tepidum	1.01317e-05	0	0	3.03951e-05	4.05268e-05	0	6.07903e-05	0	5.06586e-05
Bacteria;Actinobacteria;Actinobacteria;Streptomycetales;Streptomycetaceae;Streptomyces;Streptomyces.globisporus	0.0008308	0.000901722	0.000982776	0.00649443	0.00743668	0.00887538	0.00600811	0.00569402	0.00674772
Bacteria;Proteobacteria;Epsilonproteobacteria;Campylobacterales;Campylobacteraceae;Sulfurospirillum;Sulfurospirillum.cavolei	7.0922e-05	6.07903e-05	2.02634e-05	0.000243161	0.000141844	0.000344478	3.03951e-05	0.000141844	0.000212766
Bacteria;Actinobacteria;Coriobacteriia;Coriobacteriales;Coriobacteriaceae;unidentified;Coriobacteriaceae.bacterium.68.1.3	1.01317e-05	0	0	0.00388045	0.00440729	0.0041844	0.00339412	0.00436677	0.0045694
Bacteria;Actinobacteria;Actinobacteria;Micrococcales;Micrococcaceae;Arthrobacter;Arthrobacter.sp..S	0	0	0	3.03951e-05	0	2.02634e-05	0	0	0
Bacteria;Cyanobacteria;unidentified;Nostocales;Rivulariaceae;Calothrix;Calothrix.sp..NIES.4101	0.00168186	0.00162107	0.00173252	0.000202634	0.00029382	0.000233029	0.000263425	0.000182371	0.000273556
Bacteria;Proteobacteria;Alphaproteobacteria;Rhizobiales;Rhizobiaceae;Agrobacterium;Agrobacterium.sp..RAC06	0.000212766	0.000151976	9.11854e-05	0.007923	0.00933131	0.0107801	0.00834853	0.0103749	0.00841945
Bacteria;Proteobacteria;Betaproteobacteria;Burkholderiales;Burkholderiaceae;Pandoraea;Pandoraea.sputorum	0.000455927	0.000536981	0.000334347	0.00486322	0.00463019	0.00452888	0.00397163	0.00530902	0.00524823
Bacteria;Proteobacteria;Gammaproteobacteria;Pasteurellales;Pasteurellaceae;Haemophilus;Haemophilus.sp..oral.taxon.036	4.05268e-05	2.02634e-05	2.02634e-05	0	0	6.07903e-05	0	5.06586e-05	0
Bacteria;Firmicutes;Clostridia;Clostridiales;Clostridiaceae;Clostridium;Clostridium.sp..SY8519	8.10537e-05	7.0922e-05	0.000151976	0.000455927	0.000303951	0.000202634	0.000385005	0.000344478	0.00035461
Bacteria;Bacteroidetes;Chitinophagia;Chitinophagales;Chitinophagaceae;Niastella;Niastella.koreensis	0.0204357	0.025694	0.0243262	0.0403647	0.0276697	0.0289868	0.0367275	0.0309828	0.0327052
Bacteria;Proteobacteria;Alphaproteobacteria;Caulobacterales;Caulobacteraceae;Phenylobacterium;Phenylobacterium.lituiforme	3.03951e-05	0	0	3.03951e-05	0	0	0	0	0
Bacteria;Actinobacteria;Actinobacteria;Streptomycetales;Streptomycetaceae;Streptomyces;Streptomyces.sp..CNT.179	0	2.02634e-05	3.03951e-05	0.000202634	0.000162107	0.000405268	0.000151976	0.000162107	0.000192503
Bacteria;Actinobacteria;Actinobacteria;Streptomycetales;Streptomycetaceae;Streptomyces;Streptomyces.nobilis	0	0	0	0	0	4.05268e-05	0	0	0
Bacteria;Proteobacteria;Gammaproteobacteria;Enterobacterales;Erwiniaceae;Erwinia;Erwinia.tasmaniensis	5.06586e-05	0.000131712	9.11854e-05	0.000263425	0.000202634	0.000344478	0.00029382	0.000212766	0.000172239
Bacteria;Bacteroidetes;Flavobacteriia;Flavobacteriales;Flavobacteriaceae;Formosa;Formosa.sp..Hel1_33_131	6.07903e-05	9.11854e-05	6.07903e-05	0.000334347	0.000455927	0.000303951	0.000395137	0.000314083	0.000455927
Bacteria;Proteobacteria;Betaproteobacteria;Burkholderiales;Burkholderiaceae;Burkholderia;Burkholderia.sp..NCIMB.10467	0	0	0	0	4.05268e-05	4.05268e-05	6.07903e-05	3.03951e-05	0
Bacteria;Proteobacteria;Deltaproteobacteria;Desulfobacterales;Desulfobacteraceae;Desulfococcus;Desulfococcus.multivorans	0.00280648	0.00275583	0.00235056	0.0056535	0.00416413	0.00425532	0.00441743	0.00480243	0.00439716
Bacteria;Actinobacteria;Actinobacteria;Streptomycetales;Streptomycetaceae;Streptomyces;Streptomyces.toyocaensis	0.000790274	0.000547112	0.0010233	8.10537e-05	0.000182371	3.03951e-05	7.0922e-05	4.05268e-05	0.000222898
Bacteria;unidentified;unidentified;unidentified;unidentified;unidentified;uncultured.bacterium.BAC10.10	0.0016616	0.00165147	0.00116515	0.00862209	0.0074772	0.00753799	0.00876393	0.00896657	0.00790274
Bacteria;Actinobacteria;Actinobacteria;Streptomycetales;Streptomycetaceae;Streptomyces;Streptomyces.virginiae	0.00145897	0.00109422	0.00151976	0.000445795	0.000597771	0.000506586	0.000314083	0.000243161	0.000364742
Bacteria;Actinobacteria;Actinobacteria;Corynebacteriales;Nocardiaceae;Rhodococcus;Rhodococcus.aetherivorans	0.000111449	7.0922e-05	0.000172239	0.0029382	0.00326241	0.00326241	0.00318136	0.00352584	0.00330294
Bacteria;Actinobacteria;Actinobacteria;Streptomycetales;Streptomycetaceae;Streptomyces;Streptomyces.rugosporus	0	0	0	0.000192503	0.000131712	0.000283688	9.11854e-05	0.000162107	0.000202634
Bacteria;Firmicutes;Bacilli;Bacillales;Paenibacillaceae;Paenibacillus;Paenibacillus.borealis	0.000263425	0.000233029	0.000162107	0.00070922	0.000587639	0.000688956	0.00104357	0.000557244	0.00114488
Bacteria;Actinobacteria;Actinobacteria;Streptomycetales;Streptomycetaceae;Streptomyces;Streptomyces.anulatus	0.000547112	0.000263425	0.00108409	0.000243161	0.000222898	0.000263425	0.000253293	0.000233029	0.000344478
Bacteria;Actinobacteria;Actinobacteria;Propionibacteriales;Propionibacteriaceae;Tessaracoccus;Tessaracoccus.sp..T2.5.30	0.000212766	0.000151976	0.000121581	0.0216515	0.0241033	0.0239007	0.0213982	0.0215096	0.0208713
Bacteria;Firmicutes;Bacilli;Bacillales;Staphylococcaceae;Staphylococcus;Staphylococcus.succinus	4.05268e-05	4.05268e-05	4.05268e-05	0	0	0	3.03951e-05	3.03951e-05	0
Bacteria;unidentified;unidentified;unidentified;unidentified;unidentified;uncultured.bacterium.pAW1	3.03951e-05	3.03951e-05	1.01317e-05	0.000101317	4.05268e-05	0	3.03951e-05	3.03951e-05	0
Bacteria;Proteobacteria;Betaproteobacteria;Burkholderiales;Burkholderiaceae;Burkholderia;Burkholderia.sp..HB1	0.000233029	0.000151976	0.000131712	0.0139311	0.011844	0.0114894	0.0118642	0.0137994	0.0125025
Bacteria;Proteobacteria;Alphaproteobacteria;Rhizobiales;Phyllobacteriaceae;Mesorhizobium;Mesorhizobium.sp..F28	1.01317e-05	1.01317e-05	0	0	1.01317e-05	0	6.07903e-05	0.000141844	0.000141844
Bacteria;Proteobacteria;Gammaproteobacteria;Enterobacterales;Enterobacteriaceae;Raoultella;Raoultella.planticola	3.03951e-05	1.01317e-05	6.07903e-05	0.000901722	0.000759878	0.000952381	0.000800405	0.000881459	0.000790274
Bacteria;Firmicutes;Bacilli;Bacillales;Planococcaceae;Solibacillus;Solibacillus.sp..R5.41	5.06586e-05	7.0922e-05	5.06586e-05	3.03951e-05	4.05268e-05	0	4.05268e-05	0.000141844	0.000121581
Bacteria;Proteobacteria;Betaproteobacteria;Burkholderiales;unidentified;Methylibium;Methylibium.sp..T29	0.000131712	0.000131712	6.07903e-05	3.03951e-05	0	0	3.03951e-05	0	0
Bacteria;Proteobacteria;Epsilonproteobacteria;Campylobacterales;Helicobacteraceae;Helicobacter;Helicobacter.mustelae	7.0922e-05	8.10537e-05	6.07903e-05	0	0	0	0	4.05268e-05	0
Bacteria;Proteobacteria;Alphaproteobacteria;Rhodobacterales;Rhodobacteraceae;Yangia;Yangia.sp..CCB.MM3	0.000759878	0.000901722	0.000668693	0.0163323	0.0170517	0.0185714	0.0147518	0.017538	0.0166059
Bacteria;Tenericutes;Mollicutes;Entomoplasmatales;Spiroplasmataceae;Spiroplasma;Spiroplasma.cantharicola	0	0	0	0	0	2.02634e-05	0	2.02634e-05	0
Bacteria;Bacteroidetes;Flavobacteriia;Flavobacteriales;Flavobacteriaceae;Winogradskyella;Winogradskyella.sp..RHA_55	1.01317e-05	0	1.01317e-05	0.000364742	0.000455927	0.000263425	0.000283688	0.00029382	0.000212766
Bacteria;Proteobacteria;Gammaproteobacteria;Enterobacterales;Erwiniaceae;Wigglesworthia;Wigglesworthia.glossinidia	9.11854e-05	8.10537e-05	8.10537e-05	3.03951e-05	0	6.07903e-05	8.10537e-05	0	0
Bacteria;Actinobacteria;Actinobacteria;Propionibacteriales;Nocardioidaceae;Marmoricola;Marmoricola.scoriae	0.00653495	0.00778116	0.00724417	0.405745	0.473678	0.497416	0.561803	0.411651	0.481955
Bacteria;Proteobacteria;Alphaproteobacteria;Rhodobacterales;Rhodobacteraceae;Paracoccus;Paracoccus.halophilus	0.000942249	0.000942249	0.000932118	0	2.02634e-05	0	0	3.03951e-05	0
Bacteria;Actinobacteria;Actinobacteria;Streptosporangiales;Streptosporangiaceae;Nonomuraea;Nonomuraea.jabiensis	0	0	1.01317e-05	5.06586e-05	0	0	0	0	0
Bacteria;Firmicutes;Bacilli;Lactobacillales;Streptococcaceae;Streptococcus;uncultured.Streptococcus.sp.	0	0	0	0	4.05268e-05	2.02634e-05	0	6.07903e-05	4.05268e-05
Bacteria;Proteobacteria;Gammaproteobacteria;Oceanospirillales;Alcanivoracaceae;Alcanivorax;Alcanivorax.borkumensis	0	4.05268e-05	2.02634e-05	3.03951e-05	0.000121581	4.05268e-05	3.03951e-05	6.07903e-05	0.000121581
Bacteria;Actinobacteria;Actinobacteria;Micromonosporales;Micromonosporaceae;Actinoplanes;Actinoplanes.sp..MN07.A0351	0	0	0	0	0	0	0.000121581	0	0
Bacteria;Proteobacteria;Gammaproteobacteria;Enterobacterales;Hafniaceae;Obesumbacterium;Obesumbacterium.proteus	6.07903e-05	3.03951e-05	2.02634e-05	8.10537e-05	8.10537e-05	0.000111449	4.05268e-05	1.01317e-05	3.03951e-05
Bacteria;Actinobacteria;Actinobacteria;Streptosporangiales;Nocardiopsaceae;Nocardiopsis;Nocardiopsis.alba	0.000840932	0.00119554	0.00206687	0.0116717	0.0134752	0.0133232	0.0124215	0.0126241	0.0121884
Bacteria;Chlamydiae;Chlamydiia;Chlamydiales;Chlamydiaceae;Chlamydia;Chlamydia.trachomatis	0.000334347	0.000425532	0.000496454	0	3.03951e-05	7.0922e-05	4.05268e-05	0	4.05268e-05
Bacteria;Actinobacteria;Actinobacteria;Corynebacteriales;Mycobacteriaceae;Mycobacteroides;Mycobacteroides.abscessus	0.0093921	0.00987842	0.0132016	0.0108916	0.0116211	0.0108815	0.0112361	0.010618	0.0111044
Bacteria;unidentified;unidentified;unidentified;unidentified;unidentified;uncultured.bacterium.Contig1759	0	0	0	0.000101317	0	0	0	6.07903e-05	0
Bacteria;Firmicutes;Bacilli;Bacillales;Alicyclobacillaceae;Alicyclobacillus;Alicyclobacillus.acidoterrestris	0.00111449	0.00110436	0.00118541	0.00035461	0.000212766	0.000131712	0	0	0.000385005
Bacteria;Firmicutes;Bacilli;Lactobacillales;Streptococcaceae;Streptococcus;Streptococcus.pluranimalium	0	2.02634e-05	3.03951e-05	0	1.01317e-05	0	4.05268e-05	0	4.05268e-05
Bacteria;Actinobacteria;Actinobacteria;Propionibacteriales;Propionibacteriaceae;Tessaracoccus;Tessaracoccus.sp..Marseille.P5995	0.000314083	0.000445795	0.000557244	0.00449848	0.00444782	0.00453901	0.00363728	0.00518744	0.00403242
Bacteria;Proteobacteria;Betaproteobacteria;Neisseriales;Neisseriaceae;Neisseria;Neisseria.gonorrhoeae	0.000192503	0.000111449	0.000111449	0.000506586	0.000618034	0.000405268	0.000324215	0.000526849	0.000364742
Bacteria;Cyanobacteria;unidentified;Synechococcales;Synechococcaceae;Synechococcus;Synechococcus.sp..PCC.7502	0.00164134	0.00148936	0.00144883	0.000283688	0.000151976	0.000253293	3.03951e-05	0.000162107	0.000151976
Bacteria;Actinobacteria;Actinobacteria;Micrococcales;Micrococcaceae;Arthrobacter;uncultured.Arthrobacter.sp.	7.0922e-05	2.02634e-05	6.07903e-05	0.000466059	0.000911854	0.000395137	0.000699088	0.000628166	0.000871327
Bacteria;unidentified;unidentified;unidentified;unidentified;unidentified;uncultured.bacterium.405006.B04	0.000101317	9.11854e-05	9.11854e-05	0	0	0	0	0	3.03951e-05
Bacteria;Proteobacteria;Gammaproteobacteria;Oceanospirillales;Hahellaceae;Hahella;Hahella.chejuensis	0.000800405	0.000749747	0.000749747	0.0016616	0.00109422	0.00107396	0.00134752	0.00174265	0.00120567
Bacteria;Proteobacteria;Gammaproteobacteria;Enterobacterales;Yersiniaceae;Serratia;Serratia.sp..SCBI	1.01317e-05	0	0	0.000192503	0.000141844	0.000202634	0	0.000141844	0.000212766
Bacteria;Actinobacteria;Actinobacteria;Micromonosporales;Micromonosporaceae;Micromonospora;Micromonospora.sp..YIM.78104	1.01317e-05	0	0	0	0	1.01317e-05	0	0	0
Bacteria;Firmicutes;Bacilli;Bacillales;Planococcaceae;Planococcus;Planococcus.plakortidis	6.07903e-05	1.01317e-05	5.06586e-05	0.0008308	0.000952381	0.000607903	0.000618034	0.000759878	0.000861196
Bacteria;Firmicutes;Bacilli;Lactobacillales;Lactobacillaceae;Lactobacillus;Lactobacillus.paracasei	0.000243161	0.000222898	0.000344478	7.0922e-05	0	5.06586e-05	0	0	0
Bacteria;Proteobacteria;Gammaproteobacteria;Nevskiales;Sinobacteraceae;Steroidobacter;Steroidobacter.denitrificans	0.0168085	0.0235562	0.0137386	0.18541	0.164732	0.172482	0.16615	0.205319	0.177234
Bacteria;unidentified;unidentified;unidentified;unidentified;unidentified;uncultured.bacterium.CSL142	0.000567376	0.000628166	0.000455927	3.03951e-05	0.000162107	0.000111449	0.000192503	8.10537e-05	5.06586e-05
Bacteria;Firmicutes;Bacilli;Lactobacillales;Lactobacillaceae;Lactobacillus;Lactobacillus.kunkeei	3.03951e-05	2.02634e-05	0	0	0	0	0	0	2.02634e-05
Bacteria;Actinobacteria;Actinobacteria;Streptomycetales;Streptomycetaceae;Streptomyces;Streptomyces.sp..WAC2288	2.02634e-05	5.06586e-05	0.000141844	0.000263425	0.000172239	0.000658561	0.000496454	0.000405268	0.000628166
Bacteria;Proteobacteria;Gammaproteobacteria;Chromatiales;Ectothiorhodospiraceae;Halorhodospira;Halorhodospira.halophila	0.00144883	0.00149949	0.00106383	0.0128875	0.0103445	0.0113374	0.0132421	0.0133232	0.011155
Bacteria;Chlamydiae;Chlamydiia;Chlamydiales;Chlamydiaceae;Chlamydia;Chlamydia.suis	2.02634e-05	4.05268e-05	1.01317e-05	0	0	0	0	3.03951e-05	4.05268e-05
Bacteria;Firmicutes;Bacilli;Bacillales;Paenibacillaceae;Paenibacillus;Paenibacillus.yonginensis	0.000192503	0.000212766	0.000253293	0.000992908	0.00064843	0.000739615	0.00070922	0.00123607	0.000486322
Bacteria;Proteobacteria;Betaproteobacteria;Burkholderiales;Burkholderiaceae;Pandoraea;Pandoraea.thiooxydans	0.0070922	0.00719352	0.00655522	0.0134448	0.0123911	0.0102533	0.0117325	0.012695	0.0100203
Bacteria;Actinobacteria;Actinobacteria;Corynebacteriales;Nocardiaceae;Rhodococcus;Rhodococcus.sp..NS1	0.000162107	0.000121581	0.000243161	0.000861196	0.000526849	0.000952381	0.000435664	0.000820669	0.000861196
Bacteria;Proteobacteria;Alphaproteobacteria;unidentified;unidentified;unidentified;uncultured.alpha.proteobacterium.EF100_102A06	7.0922e-05	2.02634e-05	2.02634e-05	0	7.0922e-05	4.05268e-05	0	0	0
Bacteria;Actinobacteria;Actinobacteria;Micrococcales;Intrasporangiaceae;Terrabacter;Terrabacter.sp..DBF63	4.05268e-05	2.02634e-05	3.03951e-05	0.000668693	0.000820669	0.000992908	0.00113475	0.000597771	0.000891591
Bacteria;Firmicutes;Clostridia;Clostridiales;Lachnospiraceae;Coprococcus;Coprococcus.catus	3.03951e-05	0	0.000111449	3.03951e-05	0.000131712	4.05268e-05	0.000162107	0.000101317	7.0922e-05
Bacteria;Actinobacteria;Actinobacteria;Micrococcales;Intrasporangiaceae;Serinicoccus;Serinicoccus.sp..JLT9	0.000557244	0.000780142	0.000901722	0.0508409	0.0540426	0.0603749	0.0513475	0.0508308	0.0540122
Bacteria;Firmicutes;Bacilli;Bacillales;Listeriaceae;Listeria;Listeria.weihenstephanensis	0.000101317	7.0922e-05	7.0922e-05	0.000162107	0.000121581	1.01317e-05	0	6.07903e-05	2.02634e-05
Bacteria;Actinobacteria;Actinobacteria;Pseudonocardiales;Pseudonocardiaceae;Pseudonocardia;Pseudonocardia.sp..HH130630.07	0.00190476	0.00184397	0.00281662	0.0516515	0.052229	0.0551064	0.0640729	0.0536879	0.0502938
Bacteria;Actinobacteria;Actinobacteria;Bifidobacteriales;Bifidobacteriaceae;Bifidobacterium;Bifidobacterium.angulatum	0	3.03951e-05	1.01317e-05	0.000901722	0.000739615	0.000932118	0.000618034	0.00114488	0.000587639
Bacteria;Proteobacteria;Alphaproteobacteria;Rhizobiales;Phyllobacteriaceae;Mesorhizobium;Mesorhizobium.sp..USDA.3350	0	0	0	0	0	2.02634e-05	2.02634e-05	0	0
Bacteria;Proteobacteria;Gammaproteobacteria;Chromatiales;Ectothiorhodospiraceae;Acidihalobacter;Acidihalobacter.ferrooxidans	0.00260385	0.00317123	0.00247214	0.0128774	0.0103242	0.0101925	0.0113678	0.0131003	0.0136272
Bacteria;Bacteroidetes;Flavobacteriia;Flavobacteriales;Flavobacteriaceae;Myroides;Myroides.marinus	4.05268e-05	0.000131712	9.11854e-05	2.02634e-05	0	0	0	0	2.02634e-05
Bacteria;unidentified;unidentified;unidentified;unidentified;unidentified;uncultured.bacterium.EIL102C09	1.01317e-05	2.02634e-05	4.05268e-05	0	4.05268e-05	0	0	0	0
Bacteria;Actinobacteria;Actinobacteria;Propionibacteriales;Propionibacteriaceae;Propionibacterium;uncultured.Propionibacterium.sp.	0	0	0	0	0	0	2.02634e-05	0	4.05268e-05
Bacteria;Firmicutes;Clostridia;Clostridiales;Lachnospiraceae;Lachnoclostridium;.Clostridium..bolteae	4.05268e-05	7.0922e-05	6.07903e-05	0.0004154	8.10537e-05	0.000111449	7.0922e-05	0.000303951	0.000324215
Bacteria;Actinobacteria;Actinobacteria;Streptomycetales;Streptomycetaceae;Streptomyces;Streptomyces.luteocolor	0.000466059	0.000395137	0.0004154	0	3.03951e-05	0	0	0	0
Bacteria;Actinobacteria;Actinobacteria;Propionibacteriales;Nocardioidaceae;Nocardioides;Nocardioides.sp..DF412	0	0	0	8.10537e-05	3.03951e-05	3.03951e-05	0	8.10537e-05	3.03951e-05
Bacteria;Proteobacteria;Gammaproteobacteria;Chromatiales;Chromatiaceae;Rheinheimera;Rheinheimera.sp..F8	0.000212766	0.000364742	0.000212766	0.000445795	0.000273556	0.000192503	0.000283688	0.000374873	0.000466059
Bacteria;unidentified;unidentified;unidentified;unidentified;unidentified;uncultured.bacterium.P2N10	8.10537e-05	8.10537e-05	5.06586e-05	0.00155015	0.000901722	0.000739615	0.000861196	0.000932118	0.000820669
Bacteria;unidentified;unidentified;unidentified;unidentified;unidentified;uncultured.bacterium.A1Q1_fos_1246	0.000121581	6.07903e-05	9.11854e-05	0	0	0	0	3.03951e-05	6.07903e-05
Bacteria;Proteobacteria;Alphaproteobacteria;Magnetococcales;Magnetococcaceae;Magnetococcus;uncultured.Magnetococcus.sp.	0	2.02634e-05	0	0	3.03951e-05	0	0	0	0
Bacteria;Proteobacteria;Gammaproteobacteria;Enterobacterales;Yersiniaceae;Yersinia;Yersinia.entomophaga	0	0	0	6.07903e-05	0.000273556	0.000131712	0.000162107	9.11854e-05	7.0922e-05
Bacteria;Actinobacteria;Actinobacteria;Pseudonocardiales;Pseudonocardiaceae;Amycolatopsis;Amycolatopsis.keratiniphila	0.0008308	0.000881459	0.00199595	0.0100709	0.00995947	0.00841945	0.00968592	0.00881459	0.00864235
Bacteria;unidentified;unidentified;unidentified;unidentified;unidentified;candidate.division.SR1.bacterium.RAAC1_SR1_1	5.06586e-05	2.02634e-05	4.05268e-05	0	0	0	0	2.02634e-05	0
Bacteria;unidentified;unidentified;unidentified;unidentified;unidentified;uncultured.bacterium.27	2.02634e-05	0	0	0.000303951	0.000405268	0.0004154	0.000840932	0.000607903	0.000395137
Bacteria;Proteobacteria;Betaproteobacteria;Burkholderiales;unidentified;unidentified;Burkholderiales.bacterium.GJ.E10	0.00746707	0.00797366	0.00545086	0.0289564	0.0229281	0.0249645	0.0228875	0.0266261	0.0274975
Bacteria;Lentisphaerae;Lentisphaeria;Victivallales;unidentified;unidentified;Victivallales.bacterium.CCUG.44730	0.000557244	0.000749747	0.000618034	0.0107599	0.00998987	0.00753799	0.00901722	0.00981763	0.00995947
Bacteria;Actinobacteria;Actinobacteria;Streptosporangiales;Streptosporangiaceae;Planotetraspora;Planotetraspora.kaengkrachanensis	0	0	0	3.03951e-05	0	0	0	0	0
Bacteria;Proteobacteria;Deltaproteobacteria;Myxococcales;Myxococcaceae;Corallococcus;Corallococcus.coralloides	0.00245187	0.00245187	0.00216819	0.0705978	0.07077	0.0650861	0.0732016	0.0742249	0.0642047
Bacteria;Actinobacteria;Actinobacteria;Streptomycetales;Streptomycetaceae;Streptomyces;Streptomyces.mycarofaciens	0	0	0	0	0	8.10537e-05	0	6.07903e-05	0
Bacteria;Chlorobi;Chlorobia;Chlorobiales;Chlorobiaceae;Prosthecochloris;Prosthecochloris.sp..GSB1	0.000891591	0.000810537	0.000729483	0.00288754	0.00219858	0.00285714	0.00208713	0.00241135	0.00287741
Bacteria;Actinobacteria;Actinobacteria;Bifidobacteriales;Bifidobacteriaceae;Bifidobacterium;Bifidobacterium.subtile	0.000151976	0.000111449	0.000243161	0	0	2.02634e-05	0	0	0
Bacteria;Coprothermobacterota;Coprothermobacteria;Coprothermobacterales;Coprothermobacteraceae;Coprothermobacter;Coprothermobacter.proteolyticus	0.000486322	0.000334347	0.000212766	0.000942249	0.000455927	0.000597771	0.000253293	0.000628166	0.000324215
Bacteria;Actinobacteria;Actinobacteria;Streptomycetales;Streptomycetaceae;Streptomyces;Streptomyces.roseoverticillatus	0.000364742	0.000435664	0.000597771	0.000131712	0.000243161	4.05268e-05	3.03951e-05	0.000101317	0
Bacteria;Bacteroidetes;Flavobacteriia;Flavobacteriales;Flavobacteriaceae;Maribacter;Maribacter.sp..MAR_2009_60	3.03951e-05	1.01317e-05	5.06586e-05	7.0922e-05	0.000233029	0.000273556	0.000334347	0.000172239	0.000253293
Bacteria;Proteobacteria;Alphaproteobacteria;Rhodobacterales;Rhodobacteraceae;Rhodobaca;Rhodobaca.barguzinensis	0.000678825	0.000567376	0.00047619	0.00218845	0.00183384	0.00148936	0.00256332	0.00141844	0.00158055
Bacteria;Proteobacteria;Betaproteobacteria;Burkholderiales;Burkholderiaceae;Burkholderia;Burkholderia.sp..BC1	0	0	0	0	0	4.05268e-05	0	3.03951e-05	5.06586e-05
Bacteria;Actinobacteria;Actinobacteria;Streptomycetales;Streptomycetaceae;Streptomyces;Streptomyces.sp..WM6373	0.000162107	0.000111449	0.000111449	0	0	4.05268e-05	0	2.02634e-05	0
Bacteria;Proteobacteria;Alphaproteobacteria;Rhodobacterales;Rhodobacteraceae;Phaeobacter;Phaeobacter.inhibens	0.000314083	0.00047619	0.000435664	0.00421479	0.0045694	0.00439716	0.00460993	0.00446809	0.00428571
Bacteria;Proteobacteria;Deltaproteobacteria;Desulfobacterales;Desulfobacteraceae;Desulfobacterium;uncultured.Desulfobacterium.sp.	0.00718338	0.00681864	0.00619048	0.000303951	0.000496454	0.000405268	0.000405268	0.000506586	0.000273556
Bacteria;Proteobacteria;Alphaproteobacteria;Rhizobiales;Bradyrhizobiaceae;Bradyrhizobium;Bradyrhizobium.erythrophlei	0.770963	0.822057	1.21182	0.220648	0.207751	0.2469	0.209787	0.228075	0.205279
Bacteria;Proteobacteria;Gammaproteobacteria;unidentified;unidentified;Candidatus.Steffania;Candidatus.Steffania.adelgidicola	0	0	0	0	0	0	0	3.03951e-05	0
Bacteria;unidentified;unidentified;unidentified;unidentified;unidentified;uncultured.methanotrophic.bacterium	0	0	0	1.01317e-05	0	0	0	6.07903e-05	0
Bacteria;Proteobacteria;Betaproteobacteria;Burkholderiales;Burkholderiaceae;Burkholderia;Burkholderia.sp..IDO3	0.000395137	0.000405268	0.0004154	0	0	0	0	0	5.06586e-05
Bacteria;Actinobacteria;Actinobacteria;Streptomycetales;Streptomycetaceae;Streptomyces;Streptomyces.collinus	0.00317123	0.00167173	0.00200608	0.016849	0.0209929	0.0192503	0.0216109	0.0185309	0.0172138
Bacteria;Actinobacteria;Actinobacteria;Micrococcales;Beutenbergiaceae;Beutenbergia;uncultured.Beutenbergia.sp.	1.01317e-05	1.01317e-05	0	7.0922e-05	2.02634e-05	8.10537e-05	4.05268e-05	0.000182371	0.000151976
Bacteria;Proteobacteria;Alphaproteobacteria;Rhizobiales;Hyphomicrobiaceae;Devosia;Devosia.insulae	0.00245187	0.00279635	0.00242148	0	0	9.11854e-05	0	0	0
Bacteria;Actinobacteria;Actinobacteria;Micromonosporales;Micromonosporaceae;Salinispora;Salinispora.pacifica	0.00945289	0.00934144	0.0159473	0.000567376	0.000496454	0.00035461	0.000222898	0.000314083	0.000536981
Bacteria;Actinobacteria;Actinobacteria;Micromonosporales;Micromonosporaceae;Micromonospora;Micromonospora.rhizosphaerae	0.0113171	0.00984802	0.0157244	0	0	5.06586e-05	0	0	0
Bacteria;Proteobacteria;Betaproteobacteria;unidentified;unidentified;unidentified;Betaproteobacteria.bacterium.UKL13.2	0.0135562	0.012381	0.00850051	0.00171226	0.00139818	0.00186424	0.00126646	0.00161094	0.00199595
Bacteria;Proteobacteria;Gammaproteobacteria;Enterobacterales;Yersiniaceae;Serratia;Serratia.sp..JKS000199	0	0	0	1.01317e-05	0	4.05268e-05	0	0	9.11854e-05
Bacteria;Proteobacteria;Betaproteobacteria;Neisseriales;Chromobacteriaceae;Chromobacterium;Chromobacterium.vaccinii	0.000405268	0.000192503	0.000303951	0.015613	0.0161196	0.0139818	0.0149139	0.0180243	0.0162006
Bacteria;Actinobacteria;Actinobacteria;Streptomycetales;Streptomycetaceae;Streptomyces;Streptomyces.fildesensis	0	2.02634e-05	1.01317e-05	0	4.05268e-05	0	0	0	0
Bacteria;Proteobacteria;Gammaproteobacteria;Enterobacterales;Enterobacteriaceae;Enterobacter;Enterobacter.cloacae	0.000455927	0.000871327	0.000699088	0.0043465	0.00506586	0.00464032	0.00487335	0.00468085	0.0043769
Bacteria;Actinobacteria;Actinobacteria;Streptomycetales;Streptomycetaceae;Streptomyces;Streptomyces.xiamenensis	7.0922e-05	0.000253293	0.000151976	0.0163931	0.0166059	0.0165147	0.0161196	0.0166261	0.0156434
Bacteria;Firmicutes;Bacilli;Bacillales;Staphylococcaceae;Staphylococcus;Staphylococcus.simulans	2.02634e-05	2.02634e-05	1.01317e-05	0	4.05268e-05	6.07903e-05	0	0	2.02634e-05
Bacteria;Firmicutes;Bacilli;Bacillales;Paenibacillaceae;Paenibacillus;Paenibacillus.elgii	0.000749747	0.00064843	0.000547112	0.000121581	3.03951e-05	0	0	6.07903e-05	4.05268e-05
Bacteria;Actinobacteria;Actinobacteria;Corynebacteriales;Mycobacteriaceae;Mycobacterium;Mycobacterium.sp..WY10	0.000455927	0.000395137	0.000719352	0.00232016	0.00360689	0.00395137	0.00215805	0.00247214	0.00316109
Bacteria;Proteobacteria;Alphaproteobacteria;Caulobacterales;Caulobacteraceae;Phenylobacterium;Phenylobacterium.zucineum	0.0364336	0.0474671	0.0251266	0.251945	0.254286	0.239605	0.292239	0.211297	0.245035
Bacteria;Actinobacteria;Actinobacteria;Micrococcales;Intrasporangiaceae;Terrabacter;Terrabacter.sp..YK1	2.02634e-05	0	1.01317e-05	0	0	0	8.10537e-05	4.05268e-05	6.07903e-05
Bacteria;Actinobacteria;Actinobacteria;Streptomycetales;Streptomycetaceae;Streptomyces;Streptomyces.olivochromogenes	0.00944276	0.00303951	0.00481256	0	0	0	0	5.06586e-05	0
Bacteria;Proteobacteria;Betaproteobacteria;Burkholderiales;Burkholderiaceae;Pandoraea;Pandoraea.vervacti	0.000729483	0.000942249	0.000759878	0.00682877	0.00720365	0.00716312	0.00638298	0.00821682	0.0060385
Bacteria;unidentified;unidentified;unidentified;unidentified;unidentified;uncultured.bacterium.A1Q1_fos_560	4.05268e-05	4.05268e-05	4.05268e-05	0.000364742	5.06586e-05	0.000283688	0.000496454	0.000303951	0.000121581
Bacteria;Candidatus.Bipolaricaulota;unidentified;unidentified;unidentified;unidentified;uncultured.Acetothermia.bacterium	7.0922e-05	2.02634e-05	4.05268e-05	0	5.06586e-05	6.07903e-05	0	0	0.000111449
Bacteria;Proteobacteria;Alphaproteobacteria;Rhodospirillales;Acetobacteraceae;Acetobacter;Acetobacter.orientalis	0.000547112	0.000618034	0.000567376	0.000131712	0.000141844	0.000151976	0	9.11854e-05	0.000182371
Bacteria;Firmicutes;Clostridia;Clostridiales;Clostridiaceae;Clostridium;Clostridium.baratii	7.0922e-05	0.000111449	0.000141844	0	0.000101317	0	7.0922e-05	0.000101317	6.07903e-05
Bacteria;Verrucomicrobia;Spartobacteria;unidentified;unidentified;Candidatus.Xiphinematobacter;Candidatus.Xiphinematobacter.sp..Idaho.Grape	0.00267477	0.00266464	0.00236069	8.10537e-05	0.000121581	0.000202634	0.000314083	0.000243161	0.000111449
Bacteria;Bacteroidetes;Flavobacteriia;Flavobacteriales;Flavobacteriaceae;Capnocytophaga;Capnocytophaga.stomatis	8.10537e-05	4.05268e-05	1.01317e-05	0.000324215	0.000273556	0.000192503	0.000263425	0.000233029	0.000263425
Bacteria;Firmicutes;Clostridia;Clostridiales;Eubacteriaceae;Eubacterium;Eubacterium.limosum	1.01317e-05	1.01317e-05	4.05268e-05	0.000932118	0.00070922	0.000668693	0.000780142	0.000962513	0.000668693
Bacteria;Proteobacteria;Betaproteobacteria;Burkholderiales;unidentified;Aquincola;Aquincola.tertiaricarbonis	0.0113982	0.014924	0.00676798	0.00347518	0.00336373	0.00316109	0.00317123	0.00432624	0.00301925
Bacteria;unidentified;unidentified;unidentified;unidentified;unidentified;uncultured.bacterium.Contigcl_10.cl	0	0	0	0.000101317	0.000486322	0.000445795	0.000526849	0.00029382	0.000395137
Bacteria;Actinobacteria;Actinobacteria;Kineosporiales;Kineosporiaceae;Kineococcus;uncultured.Kineococcus.sp.	0	0	0	0	1.01317e-05	3.03951e-05	0	0	3.03951e-05
Bacteria;Proteobacteria;Gammaproteobacteria;Enterobacterales;Morganellaceae;Photorhabdus;Photorhabdus.australis	3.03951e-05	5.06586e-05	4.05268e-05	0	0	0	0	3.03951e-05	0
Bacteria;Actinobacteria;Actinobacteria;Corynebacteriales;Tsukamurellaceae;Tsukamurella;Tsukamurella.pulmonis	0.000466059	0.000526849	0.000506586	0.000101317	0	0	3.03951e-05	3.03951e-05	4.05268e-05
Bacteria;Actinobacteria;Actinobacteria;Streptomycetales;Streptomycetaceae;Streptomyces;Streptomyces.sp..B9173	0.00064843	0.000597771	0.000749747	3.03951e-05	5.06586e-05	4.05268e-05	0	5.06586e-05	2.02634e-05
Bacteria;Proteobacteria;Alphaproteobacteria;Rhizobiales;Rhizobiaceae;Rhizobium;Rhizobium.sp..11515TR	0.000222898	0.000243161	0.00035461	0.00697062	0.00714286	0.00771023	0.00662614	0.0075076	0.00662614
Bacteria;unidentified;unidentified;unidentified;unidentified;unidentified;uncultured.bacterium.F39.01	0.00255319	0.00206687	0.00239108	0.000638298	0.000547112	0.000678825	0.00131712	0.000567376	0.000364742
Bacteria;unidentified;unidentified;unidentified;unidentified;unidentified;uncultured.bacterium.Bio3	1.01317e-05	0	0	5.06586e-05	5.06586e-05	0	6.07903e-05	4.05268e-05	0
Bacteria;Actinobacteria;Actinobacteria;Streptomycetales;Streptomycetaceae;Streptomyces;Streptomyces.sp..14R.10	2.02634e-05	1.01317e-05	1.01317e-05	0	1.01317e-05	0	0	4.05268e-05	1.01317e-05
Bacteria;Planctomycetes;Planctomycetia;Planctomycetales;Planctomycetaceae;Rhodopirellula;Rhodopirellula.sp..K249	0	0	0	0	0	4.05268e-05	0	0	0
Bacteria;Proteobacteria;Alphaproteobacteria;Rickettsiales;Rickettsiaceae;Rickettsia;Rickettsia.rhipicephali	0	2.02634e-05	0	0	0	1.01317e-05	0	3.03951e-05	0
Bacteria;Actinobacteria;Actinobacteria;Streptosporangiales;Streptosporangiaceae;Streptosporangium;uncultured.Streptosporangium.sp.	9.11854e-05	2.02634e-05	9.11854e-05	2.02634e-05	0.000131712	8.10537e-05	0.000253293	0.000233029	0.000253293
Bacteria;Proteobacteria;Alphaproteobacteria;Rhodospirillales;Rhodospirillaceae;Azospirillum;Azospirillum.humicireducens	0.0014387	0.00125633	0.00115502	0.0255522	0.0216413	0.0238602	0.024306	0.027538	0.022766
Bacteria;unidentified;unidentified;unidentified;unidentified;unidentified;uncultured.bacterium.fosmid.pJB190D12_contig.I	0.000141844	0.000141844	0.000121581	0.000871327	0.000536981	0.000749747	0.000901722	0.000820669	0.000486322
Bacteria;Bacteroidetes;Cytophagia;Cytophagales;Cytophagaceae;Leadbetterella;Leadbetterella.byssophila	0.000699088	0.00100304	0.000516717	0.000668693	0.000597771	0.000577508	0.000526849	0.000557244	0.000729483
Bacteria;unidentified;unidentified;unidentified;unidentified;unidentified;uncultured.bacterium.W5.51b	3.03951e-05	0.000121581	2.02634e-05	0.00173252	0.00258359	0.00196555	0.00222898	0.00270517	0.00273556
Bacteria;Proteobacteria;Gammaproteobacteria;Oceanospirillales;Oceanospirillaceae;Marinobacterium;Marinobacterium.georgiense	0.000466059	0.000496454	0.000516717	1.01317e-05	0	2.02634e-05	0	0	4.05268e-05
Bacteria;Deinococcus.Thermus;Deinococci;Thermales;Thermaceae;Thermus;Thermus.sp..Rt41A	0	0	0	7.0922e-05	5.06586e-05	6.07903e-05	7.0922e-05	0	0
Bacteria;unidentified;unidentified;unidentified;unidentified;unidentified;uncultured.bacterial.symbiont.of.Discodermia.dissoluta	0.000455927	0.000526849	0.000425532	0.000618034	0.000607903	0.0004154	0.000243161	0.000668693	0.000314083
Bacteria;Proteobacteria;Alphaproteobacteria;Rhodospirillales;Acetobacteraceae;Komagataeibacter;Komagataeibacter.rhaeticus	5.06586e-05	4.05268e-05	1.01317e-05	0.000111449	0.000344478	0.000162107	7.0922e-05	0.000151976	0.000273556
Bacteria;Firmicutes;Bacilli;Bacillales;Staphylococcaceae;Staphylococcus;Staphylococcus.xylosus	8.10537e-05	3.03951e-05	0.000111449	2.02634e-05	1.01317e-05	7.0922e-05	3.03951e-05	0	0
Bacteria;Verrucomicrobia;Verrucomicrobiae;Verrucomicrobiales;Verrucomicrobiaceae;Prosthecobacter;Prosthecobacter.debontii	0.0148024	0.0162918	0.0104965	0.000111449	5.06586e-05	0.000131712	0.000172239	0	0.000111449
Bacteria;Proteobacteria;Alphaproteobacteria;Rhodospirillales;Rhodospirillaceae;Azospirillum;Azospirillum.sp.	0	2.02634e-05	3.03951e-05	5.06586e-05	5.06586e-05	0	0	5.06586e-05	0
Bacteria;Bacteroidetes;Sphingobacteriia;Sphingobacteriales;Sphingobacteriaceae;Pedobacter;Pedobacter.steynii	0.00144883	0.00202634	0.00111449	0.00235056	0.00158055	0.00277609	0.00227964	0.00216819	0.00559271
Bacteria;Firmicutes;Bacilli;Bacillales;Paenibacillaceae;unidentified;Paenibacillaceae.bacterium.GAS479	0.000222898	0.000172239	0.000334347	0.000942249	0.000942249	0.000759878	0.00139818	0.000739615	0.00106383
Bacteria;Proteobacteria;Alphaproteobacteria;Rhizobiales;Rhodobiaceae;Parvibaculum;Parvibaculum.lavamentivorans	0.00612969	0.00619048	0.00568389	0.021155	0.0204863	0.0200507	0.020537	0.0235258	0.0233131
Bacteria;Actinobacteria;Actinobacteria;Pseudonocardiales;Pseudonocardiaceae;Actinosynnema;uncultured.Actinosynnema.sp.	3.03951e-05	3.03951e-05	5.06586e-05	0.000790274	0.000303951	0.000243161	0.000263425	0.000273556	0.000202634
Bacteria;Actinobacteria;Actinobacteria;Micrococcales;Micrococcaceae;Arthrobacter;Arthrobacter.cupressi	0.000303951	0.000263425	0.000526849	0	0	4.05268e-05	0	0	0
Bacteria;Firmicutes;Bacilli;Bacillales;Paenibacillaceae;Paenibacillus;Paenibacillus.mucilaginosus	0.00180344	0.00134752	0.00174265	0.0145795	0.0137386	0.0133941	0.0147011	0.0163222	0.0127964
Bacteria;Actinobacteria;Actinobacteria;Corynebacteriales;Mycobacteriaceae;Mycobacterium;Mycobacterium.gastri	0.00152989	0.00161094	0.00264438	2.02634e-05	0	0	0	7.0922e-05	1.01317e-05
Bacteria;Firmicutes;Bacilli;Bacillales;Staphylococcaceae;Staphylococcus;Staphylococcus.sciuri	0.000101317	0.000111449	7.0922e-05	0	8.10537e-05	0	6.07903e-05	0.000111449	9.11854e-05
Bacteria;Actinobacteria;Actinobacteria;Pseudonocardiales;Pseudonocardiaceae;Amycolatopsis;Amycolatopsis.sp.	5.06586e-05	6.07903e-05	4.05268e-05	0.000526849	0.000911854	0.000871327	0.00377913	0.000719352	0.000587639
Bacteria;unidentified;unidentified;unidentified;unidentified;unidentified;activated.sludge.bacterium.LB20	0	0	2.02634e-05	0	0	0	0	0	3.03951e-05
Bacteria;Proteobacteria;Acidithiobacillia;Acidithiobacillales;Acidithiobacillaceae;Acidithiobacillus;Acidithiobacillus.ferrivorans	0.00237082	0.00276596	0.00244174	0.00262411	0.00195542	0.00149949	0.001692	0.0022695	0.00208713
Bacteria;Firmicutes;Bacilli;Bacillales;Paenibacillaceae;Aneurinibacillus;Aneurinibacillus.sp..XH2	0	0	0	0.000303951	0.000486322	0.000374873	0.000425532	0.000364742	0.000283688
Bacteria;Actinobacteria;Actinobacteria;Corynebacteriales;Nocardiaceae;Smaragdicoccus;Smaragdicoccus.niigatensis	0.0047923	0.00529889	0.00575481	0	1.01317e-05	0	0	1.01317e-05	0
Bacteria;Firmicutes;unidentified;unidentified;unidentified;Ndongobacter;Ndongobacter.massiliensis	9.11854e-05	0.000101317	0.000121581	0.000243161	0.000263425	0.000344478	0.000385005	0.000222898	0.000303951
Bacteria;Firmicutes;Clostridia;Clostridiales;Clostridiaceae;Clostridium;uncultured.Clostridium.sp.	0.000972644	0.000962513	0.000810537	0.000131712	8.10537e-05	0.00029382	0.000151976	8.10537e-05	8.10537e-05
Bacteria;Firmicutes;Bacilli;Lactobacillales;Enterococcaceae;Tetragenococcus;Tetragenococcus.halophilus	0.000141844	8.10537e-05	0.000192503	0	0	2.02634e-05	2.02634e-05	0	1.01317e-05
Bacteria;Firmicutes;Clostridia;Clostridiales;Lachnospiraceae;Butyrivibrio;Butyrivibrio.fibrisolvens	0.000172239	0.000273556	0.000151976	2.02634e-05	0	0	8.10537e-05	0	0
Bacteria;Proteobacteria;Betaproteobacteria;Burkholderiales;unidentified;unidentified;Burkholderiales.bacterium.SbB1	0	0	1.01317e-05	0	0	3.03951e-05	0	0	5.06586e-05
Bacteria;Spirochaetes;Spirochaetia;Spirochaetales;Borreliaceae;Borreliella;Borreliella.garinii	2.02634e-05	0	4.05268e-05	0	0	4.05268e-05	4.05268e-05	0	0
Bacteria;Bacteroidetes;Sphingobacteriia;Sphingobacteriales;Sphingobacteriaceae;Sphingobacterium;Sphingobacterium.sp..B29	0.000121581	0.000131712	5.06586e-05	0.000374873	0.000162107	0.000212766	0.000273556	0.000111449	0.000405268
Bacteria;Firmicutes;Bacilli;Bacillales;Paenibacillaceae;Paenibacillus;Paenibacillus.riograndensis	0.000141844	0.000162107	0.000172239	0.00107396	0.000901722	0.000881459	0.00125633	0.000962513	0.0012462
Bacteria;Actinobacteria;Actinobacteria;Micromonosporales;Micromonosporaceae;Micromonospora;Micromonospora.sp..HK160111	3.03951e-05	1.01317e-05	3.03951e-05	0.000334347	0.000324215	0.0004154	0.000273556	0.000151976	0.000111449
Bacteria;Proteobacteria;Gammaproteobacteria;Pasteurellales;Pasteurellaceae;Glaesserella;Glaesserella.parasuis	4.05268e-05	0.000111449	7.0922e-05	0.000121581	0.000192503	0.000111449	0.000172239	9.11854e-05	0.000141844
Bacteria;Bacteroidetes;Flavobacteriia;Flavobacteriales;Flavobacteriaceae;Nonlabens;Nonlabens.sediminis	1.01317e-05	3.03951e-05	0	9.11854e-05	0.000121581	0.000162107	5.06586e-05	0.000111449	0
Bacteria;Actinobacteria;Actinobacteria;Streptomycetales;Streptomycetaceae;Streptomyces;Streptomyces.murayamaensis	2.02634e-05	1.01317e-05	0	0.000222898	0.000101317	0.000172239	0.000192503	7.0922e-05	0.000111449
Bacteria;Proteobacteria;Betaproteobacteria;Rhodocyclales;Zoogloeaceae;Thauera;Thauera.sp..pCyN2	0	0	0	0	4.05268e-05	0	0	0	0
Bacteria;Actinobacteria;Actinobacteria;Micrococcales;Micrococcaceae;Arthrobacter;Arthrobacter.sp..AK.1	0	0	0	2.02634e-05	1.01317e-05	0.000101317	5.06586e-05	7.0922e-05	2.02634e-05
Bacteria;Proteobacteria;Alphaproteobacteria;Rhizobiales;Rhizobiaceae;Rhizobium;Rhizobium.sp..TAL182	2.02634e-05	3.03951e-05	4.05268e-05	0.00136778	0.00135765	0.00138804	0.00136778	0.00118541	0.00150963
Bacteria;Actinobacteria;Actinobacteria;Corynebacteriales;Mycobacteriaceae;Mycolicibacterium;Mycolicibacterium.chitae	0.0024924	0.00299899	0.00279635	4.05268e-05	0	0	0	2.02634e-05	0
Bacteria;Actinobacteria;Actinobacteria;Micrococcales;Microbacteriaceae;Agromyces;Agromyces.albus	0.0016616	0.0018845	0.00177305	0	4.05268e-05	0	0	0	0
Bacteria;Tenericutes;Mollicutes;Acholeplasmatales;Acholeplasmataceae;Acholeplasma;Acholeplasma.oculi	5.06586e-05	0.000111449	6.07903e-05	2.02634e-05	0	4.05268e-05	0	3.03951e-05	4.05268e-05
Bacteria;Actinobacteria;Actinobacteria;Actinomycetales;Actinomycetaceae;Actinotignum;Actinotignum.schaalii	4.05268e-05	0.000111449	5.06586e-05	0.000263425	0.000344478	0.000334347	0.000263425	0.000455927	0.00064843
Bacteria;Proteobacteria;unidentified;unidentified;unidentified;unidentified;uncultured.proteobacterium	0.000445795	0.000435664	0.000324215	0.00274569	0.00468085	0.0029382	0.00303951	0.0037386	0.00312057
Bacteria;Actinobacteria;Actinobacteria;Corynebacteriales;Corynebacteriaceae;Corynebacterium;Corynebacterium.phocae	0.000121581	0.000111449	0.000111449	0.000111449	0.000283688	0.000303951	0.000364742	0.000212766	0.000182371
Bacteria;unidentified;unidentified;unidentified;unidentified;unidentified;uncultured.bacterium.AB_162	0	1.01317e-05	0	0	4.05268e-05	0	3.03951e-05	0	6.07903e-05
Bacteria;Chloroflexi;unidentified;unidentified;unidentified;unidentified;uncultured.Chloroflexi.bacterium.1i19	2.02634e-05	0	0	0	3.03951e-05	0.000121581	0	0	9.11854e-05
Bacteria;Planctomycetes;Planctomycetia;Planctomycetales;Planctomycetaceae;Rhodopirellula;Rhodopirellula.sp..SWK7	0.0066768	0.00640324	0.00515704	7.0922e-05	3.03951e-05	0	0	9.11854e-05	0
Bacteria;Actinobacteria;Actinobacteria;Corynebacteriales;Nocardiaceae;Rhodococcus;Rhodococcus.jostii	0.00363728	0.00452888	0.00608916	0.0142756	0.0144073	0.0148126	0.0120466	0.0137487	0.0130598
Bacteria;Actinobacteria;Actinobacteria;Streptomycetales;Streptomycetaceae;Streptomyces;Streptomyces.roseofulvus	0	0	0	0	6.07903e-05	3.03951e-05	5.06586e-05	0	0
Bacteria;Proteobacteria;Alphaproteobacteria;unidentified;unidentified;Phreatobacter;Phreatobacter.cathodiphilus	0.0113982	0.0122492	0.0128875	0.0904863	0.0926545	0.090385	0.0936575	0.104407	0.0939716
Bacteria;Proteobacteria;Alphaproteobacteria;Rhodospirillales;Acetobacteraceae;Gluconobacter;Gluconobacter.albidus	0.000192503	0.000182371	0.000151976	0.00115502	0.00101317	0.000982776	0.00109422	0.0010233	0.000851064
Bacteria;Bacteroidetes;Bacteroidia;Bacteroidales;Bacteroidaceae;Bacteroides;Bacteroides.stercoris	0.000101317	0.000101317	0.000141844	0	0	3.03951e-05	0	0	1.01317e-05
Bacteria;Synergistetes;Synergistia;Synergistales;Synergistaceae;Fretibacterium;Fretibacterium.fastidiosum	0.000222898	0.000202634	0.000151976	0.00504559	0.0039615	0.00417427	0.00436677	0.00466059	0.00406282
Bacteria;Bacteroidetes;Flavobacteriia;Flavobacteriales;Crocinitomicaceae;Fluviicola;Fluviicola.taffensis	0.000577508	0.000800405	0.000374873	0.00110436	0.00132725	0.000810537	0.00111449	0.00100304	0.00167173
Bacteria;Firmicutes;Negativicutes;Veillonellales;Veillonellaceae;Veillonella;Veillonella.parvula	5.06586e-05	3.03951e-05	4.05268e-05	5.06586e-05	3.03951e-05	0	0.000141844	8.10537e-05	3.03951e-05
Bacteria;Proteobacteria;Alphaproteobacteria;Rhizobiales;Xanthobacteraceae;Starkeya;uncultured.Starkeya.sp.	8.10537e-05	5.06586e-05	3.03951e-05	4.05268e-05	3.03951e-05	0	0	0.000101317	6.07903e-05
Bacteria;Actinobacteria;Actinobacteria;Bifidobacteriales;Bifidobacteriaceae;Bifidobacterium;Bifidobacterium.eulemuris	3.03951e-05	3.03951e-05	2.02634e-05	0	0	1.01317e-05	0	0	0
Bacteria;Proteobacteria;unidentified;unidentified;unidentified;unidentified;uncultured.proteobacterium.Rifle_16ft_4_minimus_30456	0	0	0	0	3.03951e-05	5.06586e-05	9.11854e-05	4.05268e-05	0
Bacteria;unidentified;unidentified;unidentified;unidentified;unidentified;uncultured.bacterium.8	0.000212766	0.000324215	9.11854e-05	0.00121581	0.00108409	0.00133739	0.00137791	0.00133739	0.00107396
Bacteria;Actinobacteria;Actinobacteria;Corynebacteriales;Dietziaceae;Dietzia;Dietzia.kunjamensis	8.10537e-05	2.02634e-05	6.07903e-05	0	0	0	0	0	4.05268e-05
Bacteria;unidentified;unidentified;unidentified;unidentified;unidentified;uncultured.bacterium.Contig52	0	0	0	0	0	2.02634e-05	0	0	0
Bacteria;Proteobacteria;Alphaproteobacteria;Rhodobacterales;Rhodobacteraceae;Celeribacter;Celeribacter.manganoxidans	8.10537e-05	5.06586e-05	4.05268e-05	0.00619048	0.0056535	0.00554205	0.00532928	0.00632219	0.00509625
Bacteria;Actinobacteria;Actinobacteria;Micromonosporales;Micromonosporaceae;Verrucosispora;Verrucosispora.maris	0.000212766	9.11854e-05	0.000243161	0.0278521	0.0302128	0.0310334	0.0288045	0.0307396	0.029311
Bacteria;Actinobacteria;Actinobacteria;Micromonosporales;Micromonosporaceae;Micromonospora;Micromonospora.sp..WMMA2032	0.000405268	0.000425532	0.000810537	0.0346505	0.0403343	0.0430496	0.0375684	0.0381966	0.0358257
Bacteria;unidentified;unidentified;unidentified;unidentified;unidentified;uncultured.bacterium.AB1650	0	0	0	5.06586e-05	0	7.0922e-05	4.05268e-05	1.01317e-05	5.06586e-05
Bacteria;Proteobacteria;Alphaproteobacteria;Rhizobiales;unidentified;Methyloceanibacter;Methyloceanibacter.caenitepidi	0.0129889	0.0121074	0.0155015	0.0678419	0.0713982	0.0653394	0.0493313	0.0783688	0.0810537
Bacteria;Actinobacteria;Actinobacteria;Corynebacteriales;Mycobacteriaceae;Mycobacterium;Mycobacterium.sp..GP1	0	0	0	0	0	2.02634e-05	0	0	0
Bacteria;Actinobacteria;Actinobacteria;Streptomycetales;Streptomycetaceae;Streptomyces;Streptomyces.seoulensis	0.00070922	0.000820669	0.000729483	3.03951e-05	0	7.0922e-05	3.03951e-05	0	0
Bacteria;unidentified;unidentified;unidentified;unidentified;unidentified;uncultured.bacterium.ws198A12	0	0	0	0	0	0	4.05268e-05	0	0
Bacteria;Proteobacteria;Alphaproteobacteria;Rhodospirillales;Acetobacteraceae;Acetobacter;Acetobacter.indonesiensis	0.000496454	0.000466059	0.000638298	0	0	0	0	0	1.01317e-05
Bacteria;Proteobacteria;Alphaproteobacteria;Rhodobacterales;Rhodobacteraceae;Thalassobius;Thalassobius.gelatinovorus	0.000435664	0.000486322	0.000233029	2.02634e-05	0	3.03951e-05	0	0	0
Bacteria;Proteobacteria;Alphaproteobacteria;Rhizobiales;Phyllobacteriaceae;Mesorhizobium;Mesorhizobium.mediterraneum	2.02634e-05	0.000101317	6.07903e-05	5.06586e-05	0	1.01317e-05	2.02634e-05	0.000111449	0
Bacteria;Proteobacteria;Gammaproteobacteria;Enterobacterales;Enterobacteriaceae;Shigella;Shigella.sonnei	0.000618034	0.000506586	0.000587639	0	3.03951e-05	2.02634e-05	0	0	3.03951e-05
Bacteria;Firmicutes;Bacilli;Bacillales;Planococcaceae;Planococcus;Planococcus.halocryophilus	3.03951e-05	3.03951e-05	4.05268e-05	0	5.06586e-05	8.10537e-05	7.0922e-05	4.05268e-05	8.10537e-05
Bacteria;Actinobacteria;Actinobacteria;Corynebacteriales;Mycobacteriaceae;Mycobacterium;Mycobacterium.barrassiae	0	0	0	0.000131712	4.05268e-05	0	5.06586e-05	0	0
Bacteria;Actinobacteria;Actinobacteria;Micromonosporales;Micromonosporaceae;Actinoplanes;Actinoplanes.sp..ID05.A0643	0	0	0	0	3.03951e-05	0	5.06586e-05	0	0
Bacteria;Actinobacteria;Actinobacteria;Streptosporangiales;Nocardiopsaceae;Nocardiopsis;Nocardiopsis.sp..CMB.M0232	2.02634e-05	5.06586e-05	3.03951e-05	0.00035461	0.000192503	0.000283688	0.000202634	0.000192503	0.000395137
Bacteria;unidentified;unidentified;unidentified;unidentified;unidentified;uncultured.bacterium.Ak20.3	5.06586e-05	4.05268e-05	2.02634e-05	0	0	0	0	4.05268e-05	5.06586e-05
Bacteria;Actinobacteria;Actinobacteria;Corynebacteriales;Mycobacteriaceae;Mycolicibacterium;Mycolicibacterium.peregrinum	0.00279635	0.00287741	0.00306991	0	0	7.0922e-05	0	0	0
Bacteria;Actinobacteria;Actinobacteria;Propionibacteriales;Propionibacteriaceae;Pseudopropionibacterium;Pseudopropionibacterium.propionicum	0.00218845	0.00242148	0.00266464	0.00518744	0.00439716	0.00473151	0.00383992	0.00380952	0.00533941
Bacteria;Aquificae;Aquificae;Aquificales;Aquificaceae;Aquifex;Aquifex.pyrophilus	0	1.01317e-05	0	0	0	0	3.03951e-05	0	0
Bacteria;Actinobacteria;Actinobacteria;Micrococcales;Brevibacteriaceae;Brevibacterium;Brevibacterium.siliguriense	0.000151976	0.000233029	0.00035461	0.00362715	0.00326241	0.00371834	0.00365755	0.004154	0.00336373
Bacteria;Proteobacteria;Gammaproteobacteria;Enterobacterales;Hafniaceae;Edwardsiella;Edwardsiella.piscicida	2.02634e-05	1.01317e-05	1.01317e-05	0.000222898	0.000141844	8.10537e-05	0.000334347	0.000131712	0.000162107
Bacteria;Actinobacteria;Actinobacteria;Corynebacteriales;Corynebacteriaceae;Corynebacterium;Corynebacterium.jeikeium	0.000141844	0.000222898	0.000182371	0.000628166	0.00103343	0.00132725	0.000780142	0.00125633	0.00064843
Bacteria;Proteobacteria;Betaproteobacteria;Burkholderiales;Burkholderiaceae;Burkholderia;Burkholderia.sp..MSMB0856	0.000172239	0.000233029	0.000101317	0.00443769	0.00488349	0.00507599	0.00545086	0.00599797	0.0052077
Bacteria;Actinobacteria;Actinobacteria;Micromonosporales;Micromonosporaceae;Micromonospora;Micromonospora.zamorensis	0.000516717	0.000455927	0.000638298	0.0225836	0.0240223	0.0256028	0.0231814	0.0227761	0.0261601
Bacteria;unidentified;unidentified;unidentified;unidentified;unidentified;uncultured.bacterium.Contig1480	0	0	1.01317e-05	0	6.07903e-05	0	0	0	0
Bacteria;Proteobacteria;Alphaproteobacteria;Rhizobiales;Bradyrhizobiaceae;Afipia;Afipia.felis	0.0140628	0.015613	0.0174468	0	2.02634e-05	1.01317e-05	3.03951e-05	0	4.05268e-05
Bacteria;Actinobacteria;Coriobacteriia;Eggerthellales;Eggerthellaceae;Denitrobacterium;Denitrobacterium.detoxificans	0.000233029	0.000151976	0.000151976	0.000901722	0.000810537	0.00109422	0.00077001	0.000992908	0.00115502
Bacteria;Proteobacteria;Alphaproteobacteria;Rhodobacterales;Rhodobacteraceae;Roseibacterium;Roseibacterium.elongatum	0.000324215	0.000445795	0.000405268	0.0073151	0.0073151	0.00633232	0.00604863	0.00650456	0.00762918
Bacteria;Proteobacteria;Gammaproteobacteria;Enterobacterales;Enterobacteriaceae;Candidatus.Blochmannia;Blochmannia.endosymbiont.of.Camponotus..Colobopsis..obliquus	4.05268e-05	5.06586e-05	8.10537e-05	0	0	3.03951e-05	0	0	0
Bacteria;Proteobacteria;Alphaproteobacteria;Rhizobiales;Rhizobiaceae;Ensifer;Ensifer.adhaerens	0.00873354	0.0104965	0.00928065	0.0959169	0.124215	0.106282	0.0704965	0.150942	0.0870517
Bacteria;unidentified;unidentified;unidentified;unidentified;unidentified;uncultured.bacterium.A1Q1_fos_962	0.00029382	0.000334347	0.000182371	4.05268e-05	0	0.000101317	3.03951e-05	3.03951e-05	0.000101317
Bacteria;Actinobacteria;Actinobacteria;Pseudonocardiales;Pseudonocardiaceae;Amycolatopsis;uncultured.Amycolatopsis.sp.	0.000151976	0.000111449	7.0922e-05	0.000172239	0.000435664	0.000222898	0.000567376	0.000385005	0.000334347
Bacteria;unidentified;unidentified;unidentified;unidentified;unidentified;uncultured.bacterium.70	0.00360689	0.00283688	0.00336373	0.0075076	0.0077001	0.00724417	0.00610942	0.00840932	0.00593718
Bacteria;Cyanobacteria;unidentified;Synechococcales;Synechococcaceae;Synechococcus;Synechococcus.sp..PCC.7117	3.03951e-05	3.03951e-05	3.03951e-05	0.000192503	6.07903e-05	9.11854e-05	6.07903e-05	7.0922e-05	7.0922e-05
Bacteria;Actinobacteria;Actinobacteria;Corynebacteriales;Mycobacteriaceae;Mycobacterium;Mycobacterium.sp..PYR15	0.000536981	0.000405268	0.000658561	0.00299899	0.00277609	0.00391084	0.00369807	0.00366768	0.00320162
Bacteria;Fusobacteria;Fusobacteriia;Fusobacteriales;Leptotrichiaceae;Sebaldella;Sebaldella.termitidis	0.000395137	0.000202634	0.000303951	3.03951e-05	3.03951e-05	0.000172239	1.01317e-05	0	4.05268e-05
Bacteria;Firmicutes;Bacilli;Bacillales;Bacillaceae;Bacillus;Bacillus.licheniformis	7.0922e-05	0.000101317	1.01317e-05	0.000233029	0.000101317	0.000162107	0.000162107	0.000273556	4.05268e-05
Bacteria;Proteobacteria;Betaproteobacteria;Burkholderiales;unidentified;Roseateles;Roseateles.depolymerans	0.00622087	0.00756839	0.00443769	0.0187943	0.0174569	0.0178521	0.0196049	0.0209119	0.019311
Bacteria;Proteobacteria;Gammaproteobacteria;Enterobacterales;Pectobacteriaceae;Dickeya;Dickeya.paradisiaca	0.000445795	0.000303951	0.000445795	0.00103343	0.000861196	0.00125633	0.000982776	0.00104357	0.000759878
Bacteria;unidentified;unidentified;unidentified;unidentified;unidentified;uncultured.bacterium.Ad_113_I18_contig2	0	1.01317e-05	0	0	0	6.07903e-05	0	2.02634e-05	3.03951e-05
Bacteria;Proteobacteria;Gammaproteobacteria;Enterobacterales;Pectobacteriaceae;Pectobacterium;Pectobacterium.polaris	0.000101317	6.07903e-05	7.0922e-05	0.000253293	0.000273556	0.000273556	0.000273556	0.000233029	0.000172239
Bacteria;Bacteroidetes;Bacteroidia;Bacteroidales;Prevotellaceae;Prevotella;Prevotella.oris	5.06586e-05	1.01317e-05	2.02634e-05	0	0	0	3.03951e-05	3.03951e-05	0
Bacteria;Caldiserica;Caldisericia;Caldisericales;Caldisericaceae;Caldisericum;Caldisericum.exile	0.000405268	0.000405268	0.00035461	0.000121581	4.05268e-05	0.000121581	4.05268e-05	0.000141844	0.000131712
Bacteria;Proteobacteria;Epsilonproteobacteria;Campylobacterales;Campylobacteraceae;Campylobacter;Campylobacter.fetus	4.05268e-05	9.11854e-05	1.01317e-05	0	0	0	2.02634e-05	2.02634e-05	7.0922e-05
Bacteria;Actinobacteria;Actinobacteria;Actinomycetales;Actinomycetaceae;Actinomyces;Actinomyces.sp..VUL4_3	0.000374873	0.000283688	0.000314083	0.000101317	0.000151976	0.000192503	0.000233029	0.000435664	0.00029382
Bacteria;Cyanobacteria;unidentified;Oscillatoriales;Cyanothecaceae;Cyanothece;Cyanothece.sp..PCC.8802	0.000172239	0.000172239	0.000131712	4.05268e-05	6.07903e-05	2.02634e-05	1.01317e-05	0	0
Bacteria;Proteobacteria;Gammaproteobacteria;Oceanospirillales;Alcanivoracaceae;Alcanivorax;Alcanivorax.pacificus	0.00136778	0.00154002	0.00109422	0.00783181	0.00690983	0.00738602	0.0078926	0.00863222	0.00663627
Bacteria;Actinobacteria;Actinobacteria;Corynebacteriales;Corynebacteriaceae;Corynebacterium;Corynebacterium.sp.	1.01317e-05	0	0	7.0922e-05	8.10537e-05	0.000192503	0.000385005	0.000151976	0.000121581
Bacteria;Cyanobacteria;unidentified;Pleurocapsales;Dermocarpellaceae;Stanieria;Stanieria.sp..NIES.3757	0.00117528	0.00120567	0.00106383	0.000324215	8.10537e-05	7.0922e-05	0.000243161	9.11854e-05	6.07903e-05
Bacteria;Cyanobacteria;unidentified;Oscillatoriales;Microcoleaceae;Planktothrix;Planktothrix.agardhii	0.000749747	0.00070922	0.000435664	0.000253293	0.000172239	0.000162107	0.000233029	0.000253293	0.000192503
Bacteria;Deinococcus.Thermus;Deinococci;Deinococcales;Deinococcaceae;Deinococcus;Deinococcus.gobiensis	0.000607903	0.000759878	0.0008308	0.0179027	0.0178521	0.0188349	0.0180041	0.0193617	0.0185005
Bacteria;Deferribacteres;Deferribacteres;Deferribacterales;Deferribacteraceae;Calditerrivibrio;Calditerrivibrio.nitroreducens	0.000911854	0.00119554	0.000972644	0.000233029	0.000192503	0.000101317	0.000364742	0.000101317	0.000192503
Bacteria;Tenericutes;Mollicutes;Mycoplasmatales;Mycoplasmataceae;Mycoplasma;Mycoplasma.flocculare	0	0	0	0	1.01317e-05	0	0	0	0
Bacteria;Proteobacteria;Betaproteobacteria;Burkholderiales;Burkholderiaceae;Burkholderia;Burkholderia.multivorans	0.00528875	0.0047619	0.00491388	0.0505268	0.0479433	0.0441641	0.0492604	0.0500507	0.048845
Bacteria;Firmicutes;Clostridia;Clostridiales;Clostridiaceae;Clostridium;Clostridium.perfringens	0.000233029	0.000344478	0.000283688	4.05268e-05	9.11854e-05	0.000141844	0.000101317	0.000172239	0
Bacteria;Firmicutes;Negativicutes;Veillonellales;Veillonellaceae;Veillonella;Veillonella.atypica	1.01317e-05	5.06586e-05	4.05268e-05	8.10537e-05	0	4.05268e-05	0	0	0
Bacteria;Proteobacteria;Alphaproteobacteria;Rhizobiales;Hyphomicrobiaceae;Rhodomicrobium;Rhodomicrobium.vannielii	0.00305978	0.00266464	0.00439716	0.019696	0.0170821	0.0167781	0.0183384	0.0213374	0.0224417
Bacteria;Proteobacteria;Gammaproteobacteria;Thiotrichales;Francisellaceae;Francisella;Francisella.sp..FSC1006	8.10537e-05	4.05268e-05	4.05268e-05	0.000121581	3.03951e-05	3.03951e-05	0.000162107	7.0922e-05	0
Bacteria;Proteobacteria;Alphaproteobacteria;unidentified;unidentified;Polymorphum;Polymorphum.gilvum	0.00683891	0.00675785	0.0083384	0.0765451	0.0787538	0.0730598	0.0678217	0.085461	0.0795035
Bacteria;Cyanobacteria;unidentified;Synechococcales;Prochloraceae;Prochlorococcus;Prochlorococcus.sp..MIT.0801	2.02634e-05	4.05268e-05	2.02634e-05	0	0	4.05268e-05	0	0	1.01317e-05
Bacteria;Chlamydiae;Chlamydiia;Parachlamydiales;Criblamydiaceae;Estrella;Estrella.lausannensis	0.00242148	0.00243161	0.00198582	0	0	0	7.0922e-05	3.03951e-05	0
Bacteria;unidentified;unidentified;unidentified;unidentified;unidentified;uncultured.bacterium.psy1	0.000253293	0.000283688	0.000182371	6.07903e-05	0.000151976	0.000202634	0	0.000121581	8.10537e-05
Bacteria;Cyanobacteria;unidentified;Synechococcales;Prochloraceae;Prochlorococcus;Prochlorococcus.sp..MIT.0604	1.01317e-05	0	1.01317e-05	0	2.02634e-05	0	0	0	0
Bacteria;Actinobacteria;Coriobacteriia;Eggerthellales;Eggerthellaceae;Gordonibacter;Gordonibacter.urolithinfaciens	1.01317e-05	1.01317e-05	0	0.00513678	0.00644377	0.00491388	0.00555218	0.00573455	0.00541033
Bacteria;Actinobacteria;Actinobacteria;Streptomycetales;Streptomycetaceae;Streptomyces;Streptomyces.filipinensis	1.01317e-05	2.02634e-05	0	0	0	0	0	0.000131712	5.06586e-05
Bacteria;Proteobacteria;Alphaproteobacteria;Rhizobiales;Bartonellaceae;Bartonella;Bartonella.clarridgeiae	0.000131712	9.11854e-05	8.10537e-05	0	0	0	3.03951e-05	0	4.05268e-05
Bacteria;Proteobacteria;Deltaproteobacteria;Myxococcales;Polyangiaceae;Polyangium;Polyangium.spumosum	0.000131712	6.07903e-05	6.07903e-05	0.000111449	0.000141844	0.000506586	0.000466059	0.000182371	0.000374873
Bacteria;Verrucomicrobia;Opitutae;Opitutales;Opitutaceae;unidentified;Opitutaceae.bacterium.TAV5	0.00239108	0.00264438	0.00248227	0.0312766	0.0248531	0.0264742	0.0302026	0.0314691	0.0259068
Bacteria;Firmicutes;Tissierellia;Tissierellales;Gottschalkiaceae;Gottschalkia;Gottschalkia.acidurici	0.000141844	0.000162107	0.000101317	0	0	0.000121581	0.000111449	0	0.000111449
Bacteria;Proteobacteria;Alphaproteobacteria;Rhodospirillales;Rhodospirillaceae;Magnetospirillum;uncultured.Magnetospirillum.sp.	0	0	0	0	0	0	3.03951e-05	0	0
Bacteria;Actinobacteria;Actinobacteria;Micrococcales;Micrococcaceae;Micrococcus;uncultured.Micrococcus.sp.	0	0	0	0	5.06586e-05	8.10537e-05	8.10537e-05	5.06586e-05	0
Bacteria;Cyanobacteria;unidentified;Pleurocapsales;Dermocarpellaceae;Stanieria;Stanieria.cyanosphaera	0.000628166	0.000881459	0.000678825	0.000111449	0.000101317	0.000121581	0.000121581	0.000131712	0.000162107
Bacteria;Actinobacteria;Actinobacteria;Actinomycetales;Actinomycetaceae;Actinomyces;Actinomyces.meyeri	1.01317e-05	1.01317e-05	2.02634e-05	0.00121581	0.0012462	0.00119554	0.000911854	0.00100304	0.00135765
Bacteria;unidentified;unidentified;unidentified;unidentified;unidentified;uncultured.bacterium.Contig90	0	0	0	0	0	0	3.03951e-05	0	7.0922e-05
Bacteria;Actinobacteria;Actinobacteria;Micrococcales;Intrasporangiaceae;Serinicoccus;Serinicoccus.profundi	0.000496454	0.000435664	0.000577508	0.000101317	0.000222898	0	0.000121581	0.000121581	0.000253293
Bacteria;Actinobacteria;Actinobacteria;Micrococcales;Microbacteriaceae;Microbacterium;Microbacterium.sp..zzj4.1	0	0	0	2.02634e-05	2.02634e-05	3.03951e-05	0.000111449	0	6.07903e-05
Bacteria;Actinobacteria;Actinobacteria;Pseudonocardiales;Pseudonocardiaceae;Lentzea;Lentzea.guizhouensis	0.00168186	0.00173252	0.00253293	0.293161	0.410628	0.321824	0.322138	0.231236	0.254245
Bacteria;Proteobacteria;Alphaproteobacteria;Rhodobacterales;Rhodobacteraceae;Celeribacter;Celeribacter.baekdonensis	0.00070922	0.00077001	0.000952381	0.00107396	0.000851064	0.00109422	0.0010537	0.00110436	0.000992908
Bacteria;Actinobacteria;Actinobacteria;Streptomycetales;Streptomycetaceae;Streptomyces;Streptomyces.griseoruber	0.00368794	0.00195542	0.00301925	0.000466059	0.000111449	0.000172239	0.000202634	0.000151976	0.000425532
Bacteria;Spirochaetes;Spirochaetia;Spirochaetales;Spirochaetaceae;Treponema;Treponema.sp..OMZ.838	2.02634e-05	1.01317e-05	7.0922e-05	0.000121581	6.07903e-05	0.000131712	4.05268e-05	0.000111449	0.000162107
Bacteria;Proteobacteria;Gammaproteobacteria;Enterobacterales;Yersiniaceae;Serratia;Serratia.sp..YD25	0	5.06586e-05	0	0.000891591	0.000881459	0.000557244	0.00122594	0.000780142	0.0010233
Bacteria;Actinobacteria;Actinobacteria;Streptomycetales;Streptomycetaceae;Streptomyces;Streptomyces.sp..MA6548	0	0	0	3.03951e-05	3.03951e-05	2.02634e-05	0	4.05268e-05	3.03951e-05
Bacteria;Proteobacteria;Deltaproteobacteria;Myxococcales;Myxococcaceae;Myxococcus;Myxococcus.fulvus	0.0108916	0.00998987	0.00992908	0.101256	0.20538	0.116261	0.0970314	0.103627	0.15002
Bacteria;unidentified;unidentified;unidentified;unidentified;unidentified;uncultured.bacterium.6254	3.03951e-05	1.01317e-05	0	0.000101317	2.02634e-05	6.07903e-05	6.07903e-05	2.02634e-05	0
Bacteria;Proteobacteria;Gammaproteobacteria;Enterobacterales;Enterobacteriaceae;Shigella;Shigella.dysenteriae	3.03951e-05	4.05268e-05	1.01317e-05	0	6.07903e-05	0	7.0922e-05	0	0
Bacteria;Deinococcus.Thermus;Deinococci;Deinococcales;Deinococcaceae;Deinococcus;Deinococcus.maricopensis	0.00177305	0.00173252	0.00138804	0.0201418	0.0178318	0.0178825	0.0168693	0.0171429	0.017234
Bacteria;Actinobacteria;Actinobacteria;Streptosporangiales;Streptosporangiaceae;Streptosporangium;Streptosporangium.oxazolinicum	0	0	0	0	0	2.02634e-05	0	0	0
Bacteria;Actinobacteria;Actinobacteria;Streptomycetales;Streptomycetaceae;Streptomyces;Streptomyces.sp..2323.1	0.000202634	0.000131712	0.000121581	0.0123911	0.0123506	0.0124519	0.0110841	0.0115299	0.0109929
Bacteria;Firmicutes;Bacilli;Bacillales;Planococcaceae;Rummeliibacillus;Rummeliibacillus.stabekisii	0.000101317	9.11854e-05	0.000121581	8.10537e-05	0.000121581	0.000121581	3.03951e-05	0.000111449	0.000121581
Bacteria;Actinobacteria;Actinobacteria;Corynebacteriales;Corynebacteriaceae;Corynebacterium;Corynebacterium.stationis	0	7.0922e-05	7.0922e-05	1.01317e-05	4.05268e-05	7.0922e-05	0.000101317	0.000192503	0.000111449
Bacteria;Firmicutes;Bacilli;Lactobacillales;Lactobacillaceae;Lactobacillus;Lactobacillus.allii	1.01317e-05	1.01317e-05	0	6.07903e-05	3.03951e-05	2.02634e-05	2.02634e-05	0	2.02634e-05
Bacteria;Actinobacteria;Actinobacteria;Streptosporangiales;Nocardiopsaceae;Nocardiopsis;Nocardiopsis.sp..90127	0	0	0	0	6.07903e-05	2.02634e-05	0	0	0
Bacteria;Bacteroidetes;Cytophagia;Cytophagales;Cytophagaceae;Cytophaga;uncultured.Cytophaga.sp.	1.01317e-05	0	0	6.07903e-05	0	3.03951e-05	3.03951e-05	0	3.03951e-05
Bacteria;Actinobacteria;Thermoleophilia;Thermoleophilales;Thermoleophilaceae;Thermoleophilum;Thermoleophilum.album	0.0218642	0.0214083	0.0287538	0.000921986	0.00064843	0.00077001	0.000466059	0.000506586	0.000749747
Bacteria;Actinobacteria;Actinobacteria;Micrococcales;Promicromonosporaceae;Isoptericola;Isoptericola.sp..168	0	0	0	4.05268e-05	0	2.02634e-05	0	8.10537e-05	3.03951e-05
Bacteria;Actinobacteria;Actinobacteria;Streptomycetales;Streptomycetaceae;Streptomyces;Streptomyces.sp..3214.6	0.000192503	0.000314083	0.000344478	0.0234144	0.0234043	0.0232421	0.0287842	0.0232624	0.023465
Bacteria;unidentified;unidentified;unidentified;unidentified;unidentified;uncultured.bacterium.lac153	0.000101317	0.000121581	3.03951e-05	0.00322188	0.00388045	0.00356636	0.00380952	0.00248227	0.00266464
Bacteria;Cyanobacteria;unidentified;Nostocales;Nostocaceae;Nostoc;Nostoc.sp..PCC.7524	0.000820669	0.000800405	0.000729483	0.000172239	0.000212766	8.10537e-05	0.000253293	0.000162107	0.000141844
Bacteria;unidentified;unidentified;unidentified;unidentified;unidentified;uncultured.bacterium.W4.87b	2.02634e-05	0	1.01317e-05	3.03951e-05	2.02634e-05	4.05268e-05	4.05268e-05	0	2.02634e-05
Bacteria;Firmicutes;Bacilli;Bacillales;Bacillaceae;Geobacillus;Geobacillus.lituanicus	0	1.01317e-05	1.01317e-05	9.11854e-05	0.000162107	7.0922e-05	0	0.000101317	3.03951e-05
Bacteria;Proteobacteria;Alphaproteobacteria;Rhizobiales;Hyphomicrobiaceae;Hyphomicrobium;Hyphomicrobium.sp..JC17	0	0	0	0	0	0	2.02634e-05	0	3.03951e-05
Bacteria;Proteobacteria;Gammaproteobacteria;Enterobacterales;Yersiniaceae;Rahnella;Rahnella.aquatilis	0.000121581	7.0922e-05	0.000131712	0.000699088	0.000182371	0.000547112	0.000486322	0.000496454	0.0004154
Bacteria;Bacteroidetes;Flavobacteriia;Flavobacteriales;Flavobacteriaceae;Chryseobacterium;Chryseobacterium.taklimakanense	0.000222898	0.000425532	0.000243161	0.000618034	0.000435664	0.000374873	0.000668693	0.000506586	0.000557244
Bacteria;Tenericutes;Mollicutes;Mycoplasmatales;Mycoplasmataceae;Mycoplasma;Mycoplasma.mycoides	0	1.01317e-05	1.01317e-05	0	0	3.03951e-05	0	0	0
Bacteria;Actinobacteria;Actinobacteria;Streptomycetales;Streptomycetaceae;Streptomyces;Streptomyces.triostinicus	0.000131712	2.02634e-05	2.02634e-05	0	0	1.01317e-05	0	2.02634e-05	0
Bacteria;Proteobacteria;Betaproteobacteria;Burkholderiales;Burkholderiaceae;Polynucleobacter;Polynucleobacter.wuianus	0.000253293	0.000425532	0.000324215	4.05268e-05	8.10537e-05	5.06586e-05	9.11854e-05	8.10537e-05	6.07903e-05
Bacteria;Actinobacteria;Actinobacteria;Micrococcales;Micrococcaceae;Arthrobacter;Arthrobacter.sp..J3.40	1.01317e-05	1.01317e-05	0	0	4.05268e-05	5.06586e-05	0	0	0
Bacteria;Proteobacteria;Alphaproteobacteria;Rhodospirillales;Rhodospirillaceae;Magnetospira;Magnetospira.sp..QH.2	0.00532928	0.00477204	0.00561297	0.00398176	0.00430598	0.00408308	0.00343465	0.00443769	0.004154
Bacteria;Bacteroidetes;Flavobacteriia;Flavobacteriales;Flavobacteriaceae;Elizabethkingia;Elizabethkingia.anophelis	0.000182371	0.000141844	0.000131712	0.000992908	0.000871327	0.0010233	0.000952381	0.000618034	0.00141844
Bacteria;Actinobacteria;Actinobacteria;Streptomycetales;Streptomycetaceae;Streptomyces;Streptomyces.olindensis	0.00101317	0.000668693	0.000851064	0	0	0	5.06586e-05	0	0
Bacteria;Proteobacteria;Deltaproteobacteria;Desulfobacterales;Desulfobacteraceae;Desulfobacula;Desulfobacula.toluolica	0.000567376	0.000678825	0.000385005	0.000212766	9.11854e-05	0.000364742	0.000253293	5.06586e-05	0.000151976
Bacteria;Proteobacteria;Betaproteobacteria;Burkholderiales;Burkholderiaceae;Paraburkholderia;Paraburkholderia.sp..SOS3	0.0137487	0.00982776	0.00772036	0.0191591	0.0195745	0.0168794	0.0179129	0.0194022	0.0182877
Bacteria;Actinobacteria;Actinobacteria;Corynebacteriales;Corynebacteriaceae;Corynebacterium;Corynebacterium.vitaeruminis	0.000141844	7.0922e-05	0.000192503	0.0047619	0.00432624	0.0047923	0.00446809	0.0047619	0.00430598
Bacteria;Proteobacteria;Alphaproteobacteria;Rhizobiales;Bradyrhizobiaceae;Bradyrhizobium;Bradyrhizobium.sp..CCBAU.51753	0	0	0	0.000121581	0	0	0	0	0
Bacteria;Firmicutes;Clostridia;Clostridiales;Peptostreptococcaceae;unidentified;Peptostreptococcaceae.bacterium.oral.taxon.929	0	0	0	0	0.000172239	0	0.000273556	0	0
Bacteria;Actinobacteria;Actinobacteria;Corynebacteriales;Dietziaceae;Dietzia;Dietzia.maris	0.000111449	0.000121581	0.000121581	5.06586e-05	0.000131712	3.03951e-05	0.000162107	0.000364742	0.000101317
Bacteria;Bacteroidetes;Flavobacteriia;Flavobacteriales;Flavobacteriaceae;Dokdonia;Dokdonia.sp..4H.3.7.5	6.07903e-05	6.07903e-05	2.02634e-05	0.000172239	6.07903e-05	0.000243161	0.000141844	0.000324215	0.000162107
Bacteria;Proteobacteria;Alphaproteobacteria;Rhodobacterales;unidentified;unidentified;uncultured.Rhodobacterales.bacterium	0	0	0	0	0	7.0922e-05	2.02634e-05	5.06586e-05	5.06586e-05
Bacteria;Actinobacteria;Coriobacteriia;Eggerthellales;Eggerthellaceae;Eggerthella;Eggerthella.lenta	8.10537e-05	2.02634e-05	5.06586e-05	0.0091388	0.00800405	0.00804458	0.00802432	0.00854103	0.00767984
Bacteria;Actinobacteria;Actinobacteria;Streptomycetales;Streptomycetaceae;Streptomyces;Streptomyces.somaliensis	0.000516717	0.000506586	0.000942249	3.03951e-05	0	0	3.03951e-05	0	0
Bacteria;Bacteroidetes;Flavobacteriia;Flavobacteriales;Flavobacteriaceae;Chryseobacterium;Chryseobacterium.sp..T16E.39	0.000162107	0.000314083	0.000202634	0.000364742	0.000445795	0.000820669	0.000466059	0.000466059	0.000547112
Bacteria;Firmicutes;Clostridia;Clostridiales;Clostridiaceae;Clostridium;Clostridium.tyrobutyricum	0.000162107	0.000253293	0.000222898	0	4.05268e-05	2.02634e-05	5.06586e-05	3.03951e-05	4.05268e-05
Bacteria;Firmicutes;Clostridia;Clostridiales;Ruminococcaceae;Faecalibacterium;Faecalibacterium.prausnitzii	0.00100304	0.000871327	0.000607903	0.00553191	0.00485309	0.0045694	0.00423506	0.00547112	0.00519757
Bacteria;Actinobacteria;Actinobacteria;Streptomycetales;Streptomycetaceae;Streptomyces;Streptomyces.eurythermus	2.02634e-05	0	1.01317e-05	0	0	0	0.000121581	0.000101317	4.05268e-05
Bacteria;Firmicutes;Bacilli;Bacillales;Bacillaceae;Geobacillus;uncultured.Geobacillus.sp.	0	0	0	2.02634e-05	0.000202634	0.000212766	0.000314083	0.000131712	0
Bacteria;Cyanobacteria;Gloeobacteria;Gloeobacterales;Gloeobacteraceae;Gloeobacter;Gloeobacter.violaceus	0.00566363	0.00566363	0.00494428	0.0183384	0.0146809	0.0142655	0.0160892	0.0162006	0.0139311
Bacteria;Proteobacteria;Gammaproteobacteria;Thiotrichales;Francisellaceae;Allofrancisella;Allofrancisella.guangzhouensis	3.03951e-05	0.000111449	4.05268e-05	0.000222898	0	0.000111449	0	0	5.06586e-05
Bacteria;Actinobacteria;Actinobacteria;Micrococcales;Microbacteriaceae;Microbacterium;Microbacterium.hominis	0.000547112	0.000618034	0.000466059	0.0348835	0.0388349	0.0422492	0.0340729	0.0302432	0.0370719
Bacteria;Firmicutes;Bacilli;Bacillales;Bacillaceae;Geobacillus;Geobacillus.sp..Y4.1MC1	1.01317e-05	0	0	0	0	0	0	4.05268e-05	0
Bacteria;Actinobacteria;Actinobacteria;Corynebacteriales;Nocardiaceae;Rhodococcus;Rhodococcus.pyridinivorans	0.000911854	0.000881459	0.000972644	0.00360689	0.0029078	0.00389058	0.00326241	0.00262411	0.00316109
Bacteria;Tenericutes;Mollicutes;Acholeplasmatales;Acholeplasmataceae;Acholeplasma;Acholeplasma.laidlawii	2.02634e-05	2.02634e-05	2.02634e-05	0	2.02634e-05	2.02634e-05	0	0	0
Bacteria;unidentified;unidentified;unidentified;unidentified;unidentified;uncultured.bacterium..pool.3.contig00022.	0	1.01317e-05	0	0.000202634	0.000151976	5.06586e-05	0.000131712	0.000141844	9.11854e-05
Bacteria;Actinobacteria;Actinobacteria;Corynebacteriales;Nocardiaceae;Rhodococcus;Rhodococcus.sp..WMMA185	0.000871327	0.000881459	0.00113475	0.00431611	0.00368794	0.00408308	0.00346505	0.00414387	0.00419453
Bacteria;Firmicutes;Clostridia;Clostridiales;Clostridiaceae;Clostridium;Clostridium.cochlearium	5.06586e-05	4.05268e-05	5.06586e-05	0.000111449	0.000141844	0.000162107	2.02634e-05	0	5.06586e-05
Bacteria;Proteobacteria;Betaproteobacteria;Burkholderiales;unidentified;Methylibium;Methylibium.petroleiphilum	0.000749747	0.00101317	0.000486322	0.230314	0.224671	0.21768	0.206535	0.238855	0.204002
Bacteria;Actinobacteria;Actinobacteria;Streptosporangiales;Streptosporangiaceae;Planobispora;Planobispora.rosea	0.00633232	0.00591692	0.0118845	0.000536981	0.000618034	0.000324215	0.000222898	0.000567376	0.000455927
Bacteria;Actinobacteria;Actinobacteria;Corynebacteriales;Corynebacteriaceae;Corynebacterium;Corynebacterium.sp..ATCC.6931	0	2.02634e-05	0	0.000364742	0.000334347	0.000303951	0.000202634	0.000192503	0.000233029
Bacteria;Actinobacteria;Actinobacteria;Streptomycetales;Streptomycetaceae;Streptomyces;Streptomyces.fradiae	4.05268e-05	0.000151976	0.000162107	0.000192503	0.000445795	0.000526849	0.000607903	0.000364742	0.000243161
Bacteria;Firmicutes;Clostridia;Clostridiales;Lachnospiraceae;unidentified;.Eubacterium..rectale	0.000111449	8.10537e-05	6.07903e-05	5.06586e-05	0.000141844	4.05268e-05	0	7.0922e-05	7.0922e-05
Bacteria;unidentified;unidentified;unidentified;unidentified;unidentified;uncultured.bacterium.pTW3	2.02634e-05	0	0	0.00064843	0.000486322	0.000385005	0.000344478	0.000425532	0.00117528
Bacteria;Actinobacteria;Actinobacteria;Micrococcales;Micrococcaceae;Arthrobacter;Arthrobacter.saudimassiliensis	0.000749747	0.000577508	0.000851064	0.00956434	0.0123911	0.0121277	0.0105066	0.0100507	0.0113273
Bacteria;Firmicutes;Bacilli;Bacillales;Bacillaceae;Bacillus;Bacillus.anthracis	0.00122594	0.000962513	0.00108409	0	3.03951e-05	0	0	7.0922e-05	0
Bacteria;Proteobacteria;Gammaproteobacteria;Enterobacterales;Pectobacteriaceae;Pectobacterium;Pectobacterium.carotovorum	0.00047619	0.000678825	0.000587639	0.00178318	0.00181358	0.00168186	0.00225937	0.00163121	0.0012766
Bacteria;Firmicutes;Bacilli;Bacillales;Bacillaceae;Bacillus;Bacillus.sp..GL1	0	0	0	0	0	3.03951e-05	0	0	6.07903e-05
Bacteria;Proteobacteria;Alphaproteobacteria;Rhizobiales;Rhizobiaceae;Rhizobium;Rhizobium.leguminosarum	0.0282168	0.029767	0.0294934	0.154286	0.243698	0.13616	0.144661	0.132036	0.11304
Bacteria;Proteobacteria;Alphaproteobacteria;Rhodobacterales;Rhodobacteraceae;Pseudovibrio;Pseudovibrio.sp..FO.BEG1	9.11854e-05	7.0922e-05	8.10537e-05	0.00130699	0.00137791	0.000982776	0.000810537	0.00104357	0.00106383
Bacteria;Firmicutes;Negativicutes;Veillonellales;Veillonellaceae;Megasphaera;Megasphaera.elsdenii	5.06586e-05	5.06586e-05	6.07903e-05	0.00194529	0.00184397	0.00183384	0.00121581	0.00203647	0.00162107
Bacteria;Actinobacteria;Actinobacteria;Corynebacteriales;Corynebacteriaceae;Corynebacterium;Corynebacterium.lactis	0.000314083	0.000324215	0.000314083	0.00117528	0.000871327	0.00132725	0.00077001	0.0012462	0.000861196
Bacteria;Actinobacteria;Actinobacteria;Micromonosporales;Micromonosporaceae;Micromonospora;uncultured.Micromonospora.sp.	8.10537e-05	0	2.02634e-05	0.000445795	0.000344478	0.000324215	0.000496454	0.000455927	0.00035461
Bacteria;Proteobacteria;Gammaproteobacteria;Cardiobacteriales;Cardiobacteriaceae;Dichelobacter;Dichelobacter.nodosus	0.000243161	0.000243161	0.000243161	4.05268e-05	0.000222898	5.06586e-05	0.000212766	6.07903e-05	0.000131712
Bacteria;Firmicutes;Bacilli;Lactobacillales;Lactobacillaceae;Lactobacillus;Lactobacillus.songhuajiangensis	9.11854e-05	6.07903e-05	2.02634e-05	0	0	9.11854e-05	0	0	0
Bacteria;Actinobacteria;Actinobacteria;Streptosporangiales;Streptosporangiaceae;Thermopolyspora;Thermopolyspora.flexuosa	0	1.01317e-05	2.02634e-05	5.06586e-05	0	0	0	0	9.11854e-05
Bacteria;Firmicutes;Bacilli;Bacillales;Paenibacillaceae;Paenibacillus;Paenibacillus.validus	0.000921986	0.000952381	0.000881459	0	3.03951e-05	0	0	0	0
Bacteria;Actinobacteria;Coriobacteriia;Eggerthellales;Eggerthellaceae;Phoenicibacter;Phoenicibacter.massiliensis	9.11854e-05	0.000202634	0.000111449	3.03951e-05	7.0922e-05	5.06586e-05	6.07903e-05	0.000101317	0.000151976
Bacteria;Actinobacteria;Actinobacteria;Streptosporangiales;Streptosporangiaceae;Sphaerisporangium;Sphaerisporangium.flaviroseum	0	0	1.01317e-05	2.02634e-05	0	0	0	0	0
Bacteria;Firmicutes;Bacilli;Lactobacillales;Enterococcaceae;Enterococcus;Enterococcus.cecorum	0.000141844	0.000141844	0.000141844	0	2.02634e-05	0	0.000111449	0	3.03951e-05
Bacteria;Proteobacteria;Alphaproteobacteria;Parvularculales;Parvularculaceae;Parvularcula;uncultured.Parvularcula.sp.	0	0	0	0	0	0	8.10537e-05	0	0
Bacteria;Actinobacteria;Actinobacteria;Streptomycetales;Streptomycetaceae;Streptomyces;Streptomyces.tateyamensis	0.0031003	0.00258359	0.00486322	0	0	5.06586e-05	0	0	0
Bacteria;Actinobacteria;Actinobacteria;Micromonosporales;Micromonosporaceae;Actinoplanes;Actinoplanes.sp..ATCC.33002	0	0	0	0	0	5.06586e-05	0	3.03951e-05	0
Bacteria;Proteobacteria;Gammaproteobacteria;Enterobacterales;Yersiniaceae;Serratia;Serratia.grimesii	4.05268e-05	3.03951e-05	6.07903e-05	0.000172239	0.000283688	0.000192503	0.000263425	0.000151976	8.10537e-05
Bacteria;unidentified;unidentified;unidentified;unidentified;unidentified;uncultured.bacterium.AH5	0	0	0	0	0	0	7.0922e-05	0.000121581	3.03951e-05
Bacteria;Firmicutes;Bacilli;Bacillales;Staphylococcaceae;Staphylococcus;uncultured.Staphylococcus.sp.	0	0	0	5.06586e-05	0	0	0	0	0
Bacteria;Proteobacteria;Alphaproteobacteria;Rhodospirillales;Acetobacteraceae;Komagataeibacter;Komagataeibacter.medellinensis	0.000405268	0.000314083	0.00047619	0.000840932	0.00104357	0.000749747	0.000820669	0.000607903	0.00118541
Bacteria;Deinococcus.Thermus;Deinococci;Deinococcales;Deinococcaceae;Deinococcus;Deinococcus.sp..NW.56	0.000628166	0.000516717	0.000729483	0.0141135	0.0145593	0.0133333	0.0139818	0.0152077	0.0151773
Bacteria;Firmicutes;Bacilli;Lactobacillales;Lactobacillaceae;Lactobacillus;Lactobacillus.mucosae	4.05268e-05	5.06586e-05	3.03951e-05	6.07903e-05	0	0	0	3.03951e-05	4.05268e-05
Bacteria;Bacteroidetes;Cytophagia;Cytophagales;Cytophagaceae;Emticicia;Emticicia.oligotrophica	0.0010537	0.00132725	0.000749747	0.00135765	0.00107396	0.00126646	0.00196555	0.00140831	0.00156028
Bacteria;Proteobacteria;Gammaproteobacteria;Enterobacterales;Enterobacteriaceae;unidentified;Enterobacteriaceae.bacterium.strain.FGI.57	4.05268e-05	2.02634e-05	2.02634e-05	0.000344478	0.000678825	0.000506586	0.00047619	0.000547112	0.000344478
Bacteria;Proteobacteria;Gammaproteobacteria;unidentified;unidentified;unidentified;Candidatus.Baumannia.cicadellinicola	0.000141844	0.000111449	9.11854e-05	0.000101317	7.0922e-05	2.02634e-05	5.06586e-05	8.10537e-05	0.000121581
Bacteria;Actinobacteria;Actinobacteria;Micrococcales;Micrococcaceae;Arthrobacter;Arthrobacter.agilis	0.00047619	0.000567376	0.00070922	0.0126849	0.0122695	0.012766	0.010537	0.0116413	0.0122594
Bacteria;Actinobacteria;Actinobacteria;Propionibacteriales;Propionibacteriaceae;Acidipropionibacterium;Acidipropionibacterium.jensenii	0.00047619	0.000526849	0.000810537	0.000141844	3.03951e-05	0.000121581	0.000101317	8.10537e-05	7.0922e-05
Bacteria;unidentified;unidentified;unidentified;unidentified;unidentified;uncultured.bacterium.A1Q1_fos_97	2.02634e-05	2.02634e-05	5.06586e-05	0	0	0	0	0	1.01317e-05
Bacteria;Verrucomicrobia;Opitutae;Puniceicoccales;Puniceicoccaceae;Coraliomargarita;uncultured.Coraliomargarita.sp.	1.01317e-05	0	0	0	0	0	4.05268e-05	0	0
Bacteria;Actinobacteria;Actinobacteria;Corynebacteriales;Mycobacteriaceae;Mycolicibacterium;Mycolicibacterium.moriokaense	0.0619858	0.0679737	0.101662	2.02634e-05	0	0	0	0	0
Bacteria;Spirochaetes;Spirochaetia;Spirochaetales;Borreliaceae;Borreliella;Borreliella.bissettii	0	2.02634e-05	0	9.11854e-05	0	0	0.000141844	0	9.11854e-05
Bacteria;unidentified;unidentified;unidentified;unidentified;unidentified;uncultured.bacterium.pAX1	5.06586e-05	0.000121581	5.06586e-05	0.000466059	0.000597771	0.000253293	0.00029382	0.000283688	0.000303951
Bacteria;unidentified;unidentified;unidentified;unidentified;unidentified;uncultured.bacterium.A1Q1_fos_1134	2.02634e-05	3.03951e-05	3.03951e-05	5.06586e-05	7.0922e-05	0.000131712	2.02634e-05	4.05268e-05	4.05268e-05
Bacteria;unidentified;unidentified;unidentified;unidentified;unidentified;uncultured.bacterium.Contig4	3.03951e-05	1.01317e-05	0	4.05268e-05	0.000131712	3.03951e-05	9.11854e-05	0.000111449	2.02634e-05
Bacteria;Firmicutes;Bacilli;Lactobacillales;Streptococcaceae;Streptococcus;Streptococcus.sp..I.P16	1.01317e-05	0	0	0	2.02634e-05	0	0	0	0
Bacteria;Actinobacteria;Actinobacteria;Streptomycetales;Streptomycetaceae;Streptomyces;Streptomyces.thermocyaneoviolaceus	0	0	0	0	0	7.0922e-05	0	0	0
Bacteria;Proteobacteria;Alphaproteobacteria;Rickettsiales;Candidatus.Midichloriaceae;Candidatus.Fokinia;Candidatus.Fokinia.solitaria	9.11854e-05	7.0922e-05	6.07903e-05	0	0	0	3.03951e-05	0	2.02634e-05
Bacteria;Proteobacteria;Betaproteobacteria;Burkholderiales;Burkholderiaceae;Burkholderia;Burkholderia.sp..TSV86	0.000496454	0.000516717	0.000435664	0	0	0	3.03951e-05	0	0
Bacteria;Proteobacteria;Alphaproteobacteria;Rhodobacterales;Rhodobacteraceae;Leisingera;Leisingera.methylohalidivorans	0.000425532	0.000486322	0.000324215	0.00746707	0.00649443	0.00662614	0.00502533	0.00739615	0.00612969
Bacteria;Cyanobacteria;unidentified;Nostocales;Rivulariaceae;Calothrix;Calothrix.parasitica	0.000972644	0.00106383	0.000891591	0.000374873	0.000202634	0.000212766	0.0004154	0.000263425	0.000233029
Bacteria;Bacteroidetes;Cytophagia;Cytophagales;Cytophagaceae;Spirosoma;Spirosoma.rigui	0.00173252	0.00182371	0.00137791	0.00475177	0.00398176	0.00433637	0.00432624	0.00447822	0.00449848
Bacteria;Actinobacteria;Actinobacteria;Micromonosporales;Micromonosporaceae;Actinoplanes;Actinoplanes.teichomyceticus	0.00475177	0.00480243	0.00640324	0.000810537	0.000587639	0.000901722	0.00101317	0.000547112	0.000283688
Bacteria;Proteobacteria;Alphaproteobacteria;Rhizobiales;Rhizobiaceae;Rhizobium;Rhizobium.giardinii	0.00113475	0.000992908	0.00111449	0.000222898	0.000151976	0.000192503	0.000141844	0.000385005	0.000111449
Bacteria;Actinobacteria;Actinobacteria;Streptomycetales;Streptomycetaceae;Streptomyces;Candidatus.Streptomyces.philanthi	0.000628166	0.000557244	0.0010233	9.11854e-05	0.000131712	6.07903e-05	0.000374873	0.000151976	2.02634e-05
Bacteria;Proteobacteria;Betaproteobacteria;Burkholderiales;Burkholderiaceae;Burkholderia;Burkholderia.mallei	0.000263425	0.000314083	0.00029382	0.0513475	0.0516109	0.0478521	0.0526241	0.0560182	0.055461
Bacteria;Proteobacteria;Gammaproteobacteria;Enterobacterales;Yersiniaceae;Serratia;Serratia.liquefaciens	0.00047619	0.000273556	0.000364742	0.000911854	0.0008308	0.000800405	0.0010537	0.00149949	0.000851064
Bacteria;Proteobacteria;Alphaproteobacteria;Rhodobacterales;Rhodobacteraceae;Rhodobacter;Rhodobacter.sp..LPB0142	0.000101317	0.000162107	0.000202634	0.0184093	0.0197568	0.0205978	0.0161094	0.0212259	0.0185816
Bacteria;Proteobacteria;Alphaproteobacteria;Rhodospirillales;Rhodospirillaceae;Inquilinus;Inquilinus.sp.	0	0	0	6.07903e-05	0	0	0	0	0
Bacteria;Cyanobacteria;unidentified;Pleurocapsales;Hyellaceae;Pleurocapsa;Pleurocapsa.minor	0.00064843	0.00070922	0.000729483	0.00035461	0.000334347	0.000364742	0.00035461	0.000283688	0.000222898
Bacteria;unidentified;unidentified;unidentified;unidentified;unidentified;uncultured.bacterium.BLR1	0	0	1.01317e-05	3.03951e-05	4.05268e-05	4.05268e-05	0	4.05268e-05	0
Bacteria;Actinobacteria;Actinobacteria;Corynebacteriales;Nocardiaceae;Nocardia;Nocardia.seriolae	0.00196555	0.00225937	0.00339412	0.0193414	0.0209119	0.0193009	0.0184802	0.0195035	0.0190375
Bacteria;Actinobacteria;Actinobacteria;Streptomycetales;Streptomycetaceae;Streptomyces;Streptomyces.coeruleoprunus	0	0	0	0	1.01317e-05	0	0	0	3.03951e-05
Bacteria;Bacteroidetes;Flavobacteriia;Flavobacteriales;Flavobacteriaceae;Zobellia;Zobellia.galactanivorans	8.10537e-05	4.05268e-05	4.05268e-05	0.000628166	0.000455927	0.000547112	0.00047619	0.000344478	0.000678825
Bacteria;Actinobacteria;Actinobacteria;Streptomycetales;Streptomycetaceae;Streptomyces;Streptomyces.tubercidicus	3.03951e-05	1.01317e-05	1.01317e-05	5.06586e-05	0.000182371	0.000162107	5.06586e-05	9.11854e-05	3.03951e-05
Bacteria;Actinobacteria;Actinobacteria;Corynebacteriales;Mycobacteriaceae;Mycobacterium;Mycobacterium.sp..EPa45	0.00309017	0.00339412	0.00359676	0.0155117	0.0162513	0.0174164	0.0166869	0.0152685	0.0157649
Bacteria;unidentified;unidentified;unidentified;unidentified;unidentified;marine.bacterium.01.004080	1.01317e-05	0	1.01317e-05	0.000111449	0	8.10537e-05	0	0	0
Bacteria;unidentified;unidentified;unidentified;unidentified;unidentified;uncultured.bacterium.5E7	0.000881459	0.00100304	0.0008308	0.000699088	0.000658561	0.0008308	0.000628166	0.00115502	0.000800405
Bacteria;Bacteroidetes;Cytophagia;Cytophagales;Cyclobacteriaceae;Belliella;Belliella.baltica	0.000253293	0.000435664	0.000172239	0.000840932	0.000496454	0.000688956	0.00121581	0.000597771	0.00110436
Bacteria;Proteobacteria;Alphaproteobacteria;Rhodobacterales;Rhodobacteraceae;Rhodovulum;Rhodovulum.sulfidophilum	0.00580547	0.00705167	0.00454914	0.0177102	0.0181054	0.0174468	0.0134752	0.0184397	0.017538
Bacteria;Actinobacteria;Actinobacteria;Bifidobacteriales;Bifidobacteriaceae;Bifidobacterium;Bifidobacterium.pullorum	4.05268e-05	4.05268e-05	6.07903e-05	6.07903e-05	0	0	0	3.03951e-05	0
Bacteria;Proteobacteria;Alphaproteobacteria;Rhizobiales;Methylobacteriaceae;Methylobacterium;Methylobacterium.mesophilicum	0.00333333	0.003769	0.00340426	0	0	0	0	0	4.05268e-05
Bacteria;Actinobacteria;Actinobacteria;Streptosporangiales;Streptosporangiaceae;Streptosporangium;Streptosporangium.amethystogenes	0.00660588	0.00651469	0.0114691	0.000222898	0.000263425	0.000131712	0.000212766	0.000101317	0.000263425
Bacteria;Actinobacteria;Actinobacteria;Streptomycetales;Streptomycetaceae;Streptomyces;Streptomyces.violaceoruber	0.00155015	0.00128673	0.00239108	0.00989868	0.0129787	0.0142553	0.0121581	0.0100709	0.0109828
Bacteria;Firmicutes;Bacilli;Lactobacillales;Lactobacillaceae;Pediococcus;Pediococcus.damnosus	2.02634e-05	1.01317e-05	1.01317e-05	8.10537e-05	0	0	3.03951e-05	0	0
Bacteria;Actinobacteria;Actinobacteria;Streptomycetales;Streptomycetaceae;Streptomyces;Streptomyces.tsukubensis	0.00299899	0.00253293	0.0037386	0.00214792	0.00122594	0.00180344	0.0018541	0.00119554	0.00152989
Bacteria;Actinobacteria;Actinobacteria;Streptomycetales;Streptomycetaceae;Streptomyces;Streptomyces.sp..T12.29	0	0	0	0	0	0	3.03951e-05	0	0
Bacteria;Firmicutes;Clostridia;Clostridiales;Clostridiaceae;Clostridium;Clostridium.aceticum	0.000192503	0.000162107	0.000172239	0.000151976	0.000131712	0.000151976	0.000111449	0.000151976	9.11854e-05
Bacteria;Bacteroidetes;Flavobacteriia;Flavobacteriales;Flavobacteriaceae;Capnocytophaga;Capnocytophaga.ochracea	3.03951e-05	4.05268e-05	3.03951e-05	0.000131712	2.02634e-05	0.000111449	6.07903e-05	0	3.03951e-05
Bacteria;Actinobacteria;Actinobacteria;Streptomycetales;Streptomycetaceae;Streptomyces;Streptomyces.sp..XY66	8.10537e-05	1.01317e-05	4.05268e-05	5.06586e-05	0	0	0	0	0
Bacteria;Actinobacteria;Actinobacteria;Streptosporangiales;Streptosporangiaceae;Sphaerisporangium;Sphaerisporangium.sp..SANK.60911	7.0922e-05	3.03951e-05	2.02634e-05	0.000374873	0.000233029	0.000202634	0.000212766	0.000243161	0.000263425
Bacteria;Actinobacteria;Actinobacteria;Streptomycetales;Streptomycetaceae;Streptomyces;Streptomyces.sp..MK730.62F2	0	1.01317e-05	3.03951e-05	2.02634e-05	6.07903e-05	0.000121581	2.02634e-05	0	0
Bacteria;Actinobacteria;Actinobacteria;Corynebacteriales;unidentified;Lawsonella;Lawsonella.clevelandensis	0.00035461	0.000405268	0.000739615	0.000334347	9.11854e-05	0.000374873	0.000273556	0.000172239	0.00029382
Bacteria;unidentified;unidentified;unidentified;unidentified;unidentified;uncultured.bacterium.5	0.00264438	0.00328267	0.00181358	0.00321175	0.00306991	0.00336373	0.00283688	0.00262411	0.00344478
Bacteria;Bacteroidetes;Flavobacteriia;Flavobacteriales;Blattabacteriaceae;Blattabacterium;Blattabacterium.cuenoti	2.02634e-05	1.01317e-05	3.03951e-05	0.000101317	0	3.03951e-05	4.05268e-05	0	3.03951e-05
Bacteria;unidentified;unidentified;unidentified;unidentified;unidentified;uncultured.bacterium.Pu11	3.03951e-05	2.02634e-05	0	4.05268e-05	4.05268e-05	0	4.05268e-05	0	4.05268e-05
Bacteria;Deinococcus.Thermus;Deinococci;Deinococcales;Deinococcaceae;Deinococcus;Deinococcus.cellulosilyticus	0	0	0	0	0	0	1.01317e-05	0	0
Bacteria;Actinobacteria;Actinobacteria;Streptomycetales;Streptomycetaceae;Streptomyces;Streptomyces.thermoviolaceus	0	0	0	1.01317e-05	6.07903e-05	3.03951e-05	6.07903e-05	7.0922e-05	6.07903e-05
Bacteria;Bacteroidetes;Flavobacteriia;Flavobacteriales;Blattabacteriaceae;Blattabacterium;Blattabacterium.sp...Mastotermes.darwiniensis.	1.01317e-05	3.03951e-05	0	2.02634e-05	1.01317e-05	5.06586e-05	3.03951e-05	7.0922e-05	0
Bacteria;Proteobacteria;Deltaproteobacteria;Desulfurellales;Desulfurellaceae;Desulfurella;Desulfurella.acetivorans	0	2.02634e-05	0	0.000121581	4.05268e-05	0.000121581	0.000263425	0.000121581	0.000151976
Bacteria;Proteobacteria;Gammaproteobacteria;Legionellales;Legionellaceae;Tatlockia;Tatlockia.micdadei	0.00070922	0.000901722	0.000729483	2.02634e-05	6.07903e-05	0	0.000273556	9.11854e-05	0.000162107
Bacteria;Chloroflexi;unidentified;unidentified;unidentified;unidentified;uncultured.Chloroflexi.bacterium.Rifle_16ft_4_minimus_13751	0	0	0	7.0922e-05	0	3.03951e-05	0	8.10537e-05	0
Bacteria;Proteobacteria;Gammaproteobacteria;Enterobacterales;Yersiniaceae;Serratia;Serratia.fonticola	0.000222898	0.00035461	0.000243161	0.0012766	0.00120567	0.000972644	0.000496454	0.00113475	0.00130699
Bacteria;Firmicutes;Bacilli;Bacillales;Bacillaceae;Bacillus;Bacillus.glycinifermentans	7.0922e-05	7.0922e-05	7.0922e-05	0.000942249	0.00070922	0.000820669	0.000952381	0.000506586	0.000668693
Bacteria;Proteobacteria;Gammaproteobacteria;Enterobacterales;Enterobacteriaceae;Klebsiella;Klebsiella.sp..NT18.21	0	0	0	0	0	0	0	4.05268e-05	0
Bacteria;Actinobacteria;Actinobacteria;Micrococcales;Microbacteriaceae;Microbacterium;Microbacterium.ginsengisoli	9.11854e-05	0.000111449	0.000162107	0	0	0	0	0	2.02634e-05
Bacteria;Proteobacteria;Epsilonproteobacteria;Campylobacterales;Helicobacteraceae;Helicobacter;Helicobacter.hepaticus	0	0	0	0	0	7.0922e-05	0	0	0
Bacteria;Actinobacteria;Actinobacteria;Actinomycetales;Actinomycetaceae;Actinomyces;Actinomyces.oris	0.000141844	0.000222898	0.000445795	0.000942249	0.00108409	0.0012766	0.00106383	0.00139818	0.00135765
Bacteria;Actinobacteria;Actinobacteria;Micromonosporales;Micromonosporaceae;Actinoplanes;Actinoplanes.friuliensis	0.00978723	0.0102026	0.0130699	0.389281	0.20075	0.335684	0.465897	0.171408	0.326363
Bacteria;Actinobacteria;Actinobacteria;Streptomycetales;Streptomycetaceae;Streptomyces;Streptomyces.fimbriatus	0	0	0	0	0	0	5.06586e-05	7.0922e-05	0
Bacteria;Chloroflexi;Chloroflexia;Chloroflexales;Roseiflexaceae;Roseiflexus;uncultured.Roseiflexus.sp.	4.05268e-05	2.02634e-05	1.01317e-05	0.000131712	0.000131712	4.05268e-05	0.000101317	3.03951e-05	2.02634e-05
Bacteria;Spirochaetes;Spirochaetia;Spirochaetales;Spirochaetaceae;Salinispira;Salinispira.pacifica	0.000486322	0.000557244	0.000405268	0.000486322	0.00035461	0.000374873	0.000243161	0.000273556	0.000253293
Bacteria;Actinobacteria;Actinobacteria;Streptomycetales;Streptomycetaceae;Streptomyces;Streptomyces.olivaceoviridis	0	0	0	0.000111449	0	5.06586e-05	6.07903e-05	4.05268e-05	0
Bacteria;Actinobacteria;Actinobacteria;Pseudonocardiales;Pseudonocardiaceae;Amycolatopsis;Amycolatopsis.lurida	0.000435664	0.000638298	0.000921986	0	7.0922e-05	0.000212766	0.000202634	0.000111449	5.06586e-05
Bacteria;Actinobacteria;Actinobacteria;Streptomycetales;Streptomycetaceae;Streptomyces;Streptomyces.pratensis	0.000141844	1.01317e-05	0.000121581	0.00224924	0.00347518	0.0039311	0.0012462	0.00344478	0.00231003
Bacteria;Bacteroidetes;Bacteroidia;Bacteroidales;Bacteroidaceae;Bacteroides;Bacteroides.thetaiotaomicron	6.07903e-05	0.000121581	0.000121581	0.000374873	0.000587639	0.000324215	0.000486322	0.000131712	0.000506586
Bacteria;Actinobacteria;Actinobacteria;Corynebacteriales;Mycobacteriaceae;Hoyosella;Hoyosella.subflava	0.00107396	0.00109422	0.00174265	0.00339412	0.00301925	0.00295846	0.00267477	0.00270517	0.00291793
Bacteria;Proteobacteria;Betaproteobacteria;Burkholderiales;Burkholderiaceae;Burkholderia;Burkholderia.cepacia	0.00478217	0.00509625	0.00447822	0.0782675	0.0739514	0.07	0.076616	0.0848936	0.0750963
Bacteria;Actinobacteria;Actinobacteria;Corynebacteriales;Nocardiaceae;Rhodococcus;Rhodococcus.sp..H.CA8f	3.03951e-05	3.03951e-05	2.02634e-05	0.000263425	0.000141844	3.03951e-05	0.000182371	0.000273556	0.000263425
Bacteria;Spirochaetes;Spirochaetia;Spirochaetales;Spirochaetaceae;Treponema;Treponema.caldarium	0.000942249	0.000780142	0.000780142	6.07903e-05	4.05268e-05	0.000222898	0.000101317	0.000172239	0.000192503
Bacteria;Actinobacteria;Actinobacteria;Streptomycetales;Streptomycetaceae;Streptomyces;Streptomyces.sp..M56	0.000334347	0.000364742	0.000658561	0.00273556	0.0021074	0.00243161	0.00184397	0.00198582	0.00182371
Bacteria;Actinobacteria;Actinobacteria;Propionibacteriales;Propionibacteriaceae;Auraticoccus;Auraticoccus.monumenti	0.00233029	0.00242148	0.00273556	0.0480648	0.0521783	0.0533941	0.0492604	0.0500709	0.0476494
Bacteria;Actinobacteria;Actinobacteria;Bifidobacteriales;Bifidobacteriaceae;Bifidobacterium;Bifidobacterium.adolescentis	0.000303951	0.00029382	0.000395137	0.00108409	0.00122594	0.0010537	0.00114488	0.00149949	0.00147923
Bacteria;Actinobacteria;Actinobacteria;Pseudonocardiales;Pseudonocardiaceae;Amycolatopsis;Amycolatopsis.mediterranei	0.00399189	0.0043769	0.00985816	0.091074	0.0929585	0.103931	0.312857	0.0900608	0.0906383
Bacteria;Actinobacteria;Actinobacteria;Micrococcales;Micrococcaceae;Arthrobacter;Arthrobacter.sp..ATCC.21022	2.02634e-05	0	3.03951e-05	0.000840932	0.000719352	0.00111449	0.00126646	0.00114488	0.000871327
Bacteria;Proteobacteria;Alphaproteobacteria;Rhizobiales;Phyllobacteriaceae;Mesorhizobium;Mesorhizobium.sp..ORS.3359	0.00103343	0.00141844	0.00108409	2.02634e-05	3.03951e-05	0	0	0	0.000101317
Bacteria;Actinobacteria;Actinobacteria;Frankiales;Frankiaceae;Frankia;Frankia.sp..Ar15	0	1.01317e-05	3.03951e-05	0	3.03951e-05	0	5.06586e-05	8.10537e-05	0.000182371
Bacteria;Proteobacteria;Gammaproteobacteria;Oceanospirillales;Alcanivoracaceae;Ketobacter;Ketobacter.alkanivorans	0.0010537	0.000891591	0.000790274	0.000618034	0.000273556	0.000455927	0.000567376	0.000557244	0.000435664
Bacteria;Spirochaetes;Spirochaetia;Spirochaetales;Spirochaetaceae;Sphaerochaeta;Sphaerochaeta.globosa	0.000101317	0.000121581	0.000101317	0.000374873	0.000222898	0.000182371	0.00029382	0.000385005	0.000253293
Bacteria;Proteobacteria;Deltaproteobacteria;Myxococcales;Archangiaceae;Melittangium;Melittangium.lichenicola	5.06586e-05	6.07903e-05	3.03951e-05	0	0	0	0	1.01317e-05	0
Bacteria;Actinobacteria;Actinobacteria;Pseudonocardiales;Pseudonocardiaceae;Kibdelosporangium;Kibdelosporangium.sp..MJ126.NF4	0.00500507	0.00524823	0.010689	0.0432219	0.0436575	0.0443566	0.0461803	0.0434043	0.038612
Bacteria;Proteobacteria;Betaproteobacteria;Burkholderiales;Burkholderiaceae;Burkholderia;Burkholderia.sp..M701	2.02634e-05	0	4.05268e-05	0.000202634	0.000162107	0.000141844	0.000121581	0.000253293	0.000101317
Bacteria;Chloroflexi;Caldilineae;Caldilineales;Caldilineaceae;Caldilinea;Caldilinea.aerophila	0.0108713	0.00920973	0.00935157	0.019615	0.0210638	0.0182776	0.0175684	0.0232827	0.018693
Bacteria;Firmicutes;Clostridia;Clostridiales;Lachnospiraceae;Butyrivibrio;Butyrivibrio.proteoclasticus	0.000141844	0.000141844	6.07903e-05	3.03951e-05	6.07903e-05	0	2.02634e-05	0.000101317	8.10537e-05
Bacteria;Firmicutes;Bacilli;Bacillales;Staphylococcaceae;Staphylococcus;Staphylococcus.epidermidis	0.00154002	0.00113475	0.00118541	0.000101317	0.000141844	0.000172239	6.07903e-05	0.000182371	0.000253293
Bacteria;Firmicutes;Bacilli;Lactobacillales;Streptococcaceae;Streptococcus;Streptococcus.anginosus	0.000222898	0.000182371	0.000202634	0	0	5.06586e-05	0	3.03951e-05	0
Bacteria;Proteobacteria;Betaproteobacteria;Burkholderiales;Oxalobacteraceae;Massilia;Massilia.sp..NR.4.1	0.00320162	0.00333333	0.00217832	0.0222492	0.0210537	0.0211145	0.021925	0.0229889	0.0220263
Bacteria;Firmicutes;Clostridia;Clostridiales;Clostridiales.Family.XIII..Incertae.Sedis;unidentified;.Eubacterium..minutum	8.10537e-05	2.02634e-05	2.02634e-05	0.000131712	0.000233029	3.03951e-05	0.000111449	0.000101317	0
Bacteria;Firmicutes;Bacilli;Lactobacillales;Streptococcaceae;Streptococcus;Streptococcus.himalayensis	0	0	0	6.07903e-05	6.07903e-05	0	1.01317e-05	3.03951e-05	0
Bacteria;Proteobacteria;Deltaproteobacteria;Myxococcales;Archangiaceae;Archangium;Archangium.violaceum	0.00487335	0.00481256	0.00401216	5.06586e-05	0	0.000131712	0	7.0922e-05	0.000141844
Bacteria;unidentified;unidentified;unidentified;unidentified;unidentified;uncultured.bacterium.pAG2	3.03951e-05	8.10537e-05	2.02634e-05	0	0	0.000131712	0	4.05268e-05	7.0922e-05
Bacteria;unidentified;unidentified;unidentified;unidentified;unidentified;uncultured.bacterium.A1Q1_fos_550	1.01317e-05	0	1.01317e-05	0.000395137	0.000486322	0.000283688	0.000121581	0.000182371	0.000192503
Bacteria;Proteobacteria;Oligoflexia;Silvanigrellales;Silvanigrellaceae;Silvanigrella;Silvanigrella.aquatica	0.000567376	0.000658561	0.000607903	4.05268e-05	8.10537e-05	9.11854e-05	0.000101317	0.000222898	5.06586e-05
Bacteria;Proteobacteria;Alphaproteobacteria;Rhizobiales;Rhizobiaceae;Rhizobium;Rhizobium.sp..N324	0	1.01317e-05	3.03951e-05	0.000222898	0.000273556	0.000151976	0.000314083	9.11854e-05	0.000283688
Bacteria;Actinobacteria;Actinobacteria;Streptomycetales;Streptomycetaceae;Streptomyces;Streptomyces.sp..FR1	8.10537e-05	5.06586e-05	5.06586e-05	0.000253293	0.000273556	0.000334347	0.000202634	0.000131712	0.000324215
Bacteria;Firmicutes;Bacilli;Bacillales;Paenibacillaceae;Paenibacillus;Paenibacillus.ihbetae	0.000151976	0.000162107	7.0922e-05	0.00205674	0.00190476	0.00182371	0.0026849	0.00214792	0.00224924
Bacteria;Actinobacteria;Actinobacteria;Streptomycetales;Streptomycetaceae;Streptomyces;Streptomyces.olivaceus	0.000557244	0.000628166	0.000435664	0.0138703	0.0144478	0.0156535	0.0146099	0.0155117	0.0135258
Bacteria;Firmicutes;Bacilli;Lactobacillales;Lactobacillaceae;Lactobacillus;Lactobacillus.curvatus	3.03951e-05	3.03951e-05	3.03951e-05	7.0922e-05	4.05268e-05	3.03951e-05	0.000121581	6.07903e-05	5.06586e-05
Bacteria;unidentified;unidentified;unidentified;unidentified;unidentified;uncultured.bacterium.UPO46	5.06586e-05	6.07903e-05	2.02634e-05	0.000141844	0.000121581	0	6.07903e-05	0.000162107	6.07903e-05
Bacteria;Bacteroidetes;Flavobacteriia;Flavobacteriales;Flavobacteriaceae;Ornithobacterium;Ornithobacterium.rhinotracheale	0.000344478	0.0004154	0.000222898	0.000243161	0.000202634	0.000222898	0.000253293	0.000506586	0.000192503
Bacteria;Cyanobacteria;unidentified;Synechococcales;Synechococcaceae;Synechococcus;Synechococcus.sp..CC9311	7.0922e-05	7.0922e-05	7.0922e-05	0.000162107	0.000131712	0.000141844	0.000172239	0.000162107	0.000111449
Bacteria;Proteobacteria;Gammaproteobacteria;Chromatiales;Chromatiaceae;Thiocystis;Thiocystis.violascens	0.0031307	0.00352584	0.00265451	0.0122695	0.0106991	0.00993921	0.0103242	0.0148632	0.0112969
Bacteria;Bacteroidetes;Flavobacteriia;Flavobacteriales;Flavobacteriaceae;Dokdonia;Dokdonia.sp..MED134	4.05268e-05	4.05268e-05	1.01317e-05	0.000111449	6.07903e-05	5.06586e-05	0.000121581	2.02634e-05	0
Bacteria;Firmicutes;Bacilli;Lactobacillales;Lactobacillaceae;Lactobacillus;Lactobacillus.crispatus	7.0922e-05	8.10537e-05	8.10537e-05	5.06586e-05	0	0	0.000101317	0	0
Bacteria;Chlorobi;Chlorobia;Chlorobiales;Chlorobiaceae;Chlorobaculum;Chlorobaculum.parvum	0.000597771	0.000496454	0.00047619	0.00439716	0.00398176	0.00344478	0.00472138	0.00488349	0.00502533
Bacteria;Proteobacteria;Gammaproteobacteria;unidentified;unidentified;unidentified;gamma.proteobacterium.HdN1	0.0014691	0.00154002	0.00138804	0.000749747	0.000536981	0.000547112	0.000800405	0.000800405	0.000597771
Bacteria;Firmicutes;Bacilli;Bacillales;Paenibacillaceae;Thermobacillus;Thermobacillus.composti	8.10537e-05	8.10537e-05	7.0922e-05	0.0237893	0.0207903	0.0209828	0.0216717	0.0239818	0.0203647
Bacteria;Actinobacteria;Actinobacteria;Propionibacteriales;Nocardioidaceae;Nocardioides;uncultured.Nocardioides.sp.	6.07903e-05	0	1.01317e-05	0.000547112	0.00122594	0.000486322	0.000253293	0.000385005	0.000385005
Bacteria;Actinobacteria;Actinobacteria;Micrococcales;Microbacteriaceae;Cnuibacter;Cnuibacter.physcomitrellae	0.0004154	0.00035461	0.000516717	0.0261803	0.0282168	0.0314691	0.0267072	0.0271834	0.031307
Bacteria;Actinobacteria;Actinobacteria;Streptomycetales;Streptomycetaceae;Streptomyces;Streptomyces.arginensis	3.03951e-05	4.05268e-05	0	0	3.03951e-05	0	0	0	0
Bacteria;Tenericutes;Mollicutes;Entomoplasmatales;Spiroplasmataceae;Spiroplasma;Spiroplasma.floricola	0	0	0	0	0	2.02634e-05	0	0	0
Bacteria;Actinobacteria;Actinobacteria;Corynebacteriales;Mycobacteriaceae;Mycobacterium;Mycobacterium.shigaense	0.00137791	0.00123607	0.0018541	0.0124823	0.0132016	0.0131611	0.012847	0.011074	0.01077
Bacteria;Actinobacteria;Actinobacteria;Streptomycetales;Streptomycetaceae;Streptomyces;Streptomyces.sp..14.28.C6	0	1.01317e-05	2.02634e-05	1.01317e-05	0	0	0	0	0
Bacteria;Actinobacteria;Coriobacteriia;Eggerthellales;Eggerthellaceae;Slackia;Slackia.heliotrinireducens	0.000243161	0.000162107	0.000222898	0.00266464	0.00214792	0.00300912	0.00257345	0.00245187	0.00297872
Bacteria;Cyanobacteria;unidentified;Oscillatoriales;Microcoleaceae;Arthrospira;Arthrospira.platensis	0.000557244	0.000526849	0.000486322	4.05268e-05	0.000212766	0.000253293	0.000131712	0.000141844	0.000334347
Bacteria;Firmicutes;Bacilli;Bacillales;Bacillaceae;Bacillus;Bacillus.mycoides	0.000202634	0.000141844	0.000202634	0.000121581	2.02634e-05	5.06586e-05	6.07903e-05	0.000182371	0
Bacteria;Cyanobacteria;unidentified;Oscillatoriales;Cyanothecaceae;Cyanothece;uncultured.Cyanothece.sp.	6.07903e-05	0	0	6.07903e-05	7.0922e-05	0.000192503	9.11854e-05	0.000101317	6.07903e-05
Bacteria;Bacteroidetes;Flavobacteriia;Flavobacteriales;Flavobacteriaceae;Chryseobacterium;Chryseobacterium.sp..StRB126	6.07903e-05	2.02634e-05	4.05268e-05	0.000749747	0.000395137	0.000516717	0.000618034	0.000445795	0.000405268
Bacteria;Firmicutes;Bacilli;Bacillales;Paenibacillaceae;Paenibacillus;Paenibacillus.sp..IHBB.10380	0.00029382	0.000324215	0.000283688	1.01317e-05	6.07903e-05	6.07903e-05	6.07903e-05	5.06586e-05	3.03951e-05
Bacteria;Actinobacteria;Actinobacteria;Streptosporangiales;Thermomonosporaceae;Actinomadura;Actinomadura.fulva	3.03951e-05	2.02634e-05	1.01317e-05	0.000233029	0	0.000162107	0	3.03951e-05	9.11854e-05
Bacteria;Actinobacteria;Actinobacteria;Streptomycetales;Streptomycetaceae;Streptomyces;Streptomyces.sp..SANK.61196	0	2.02634e-05	0	0.000192503	0.00029382	0.000233029	0.000202634	0.000334347	0.000101317
Bacteria;Actinobacteria;Actinobacteria;Streptomycetales;Streptomycetaceae;Streptomyces;Streptomyces.graminofaciens	5.06586e-05	0	0	7.0922e-05	0.000131712	8.10537e-05	5.06586e-05	6.07903e-05	0
Bacteria;Actinobacteria;Actinobacteria;Streptosporangiales;Thermomonosporaceae;Actinomadura;Actinomadura.kijaniata	0.00777102	0.0077001	0.0153495	0.000425532	0.000496454	0.000233029	0.000253293	0.000263425	0.000182371
Bacteria;Actinobacteria;Actinobacteria;Micrococcales;Microbacteriaceae;Subtercola;Subtercola.boreus	0.0024924	0.00279635	0.00282675	0	0	7.0922e-05	0	0	0
Bacteria;Spirochaetes;Spirochaetia;Spirochaetales;Borreliaceae;Borrelia;Borrelia.turicatae	1.01317e-05	0	0	0	0	0	0	0	2.02634e-05
Bacteria;Proteobacteria;Alphaproteobacteria;Rhizobiales;Hyphomicrobiaceae;Devosia;Devosia.sp..I507	2.02634e-05	0	1.01317e-05	0.0206788	0.028845	0.034539	0.00817629	0.0126039	0.021074
Bacteria;Actinobacteria;Actinobacteria;Corynebacteriales;Corynebacteriaceae;Corynebacterium;Corynebacterium.cystitidis	9.11854e-05	0.000111449	0.000172239	0.000303951	0.000395137	0.000131712	0.000405268	0.000364742	0.000263425
Bacteria;Bacteroidetes;Flavobacteriia;Flavobacteriales;Cryomorphaceae;Owenweeksia;Owenweeksia.hongkongensis	0.000800405	0.000992908	0.000405268	0.00077001	0.000405268	0.000678825	0.000942249	0.00114488	0.00120567
Bacteria;Proteobacteria;Deltaproteobacteria;Myxococcales;Polyangiaceae;Aetherobacter;Aetherobacter.sp..SBSr008	4.05268e-05	4.05268e-05	3.03951e-05	0	0	2.02634e-05	4.05268e-05	0.000131712	4.05268e-05
Bacteria;Bacteroidetes;Flavobacteriia;Flavobacteriales;Flavobacteriaceae;Apibacter;Apibacter.adventoris	0.000233029	0.000263425	0.000121581	5.06586e-05	0	0	5.06586e-05	9.11854e-05	0
Bacteria;Actinobacteria;Actinobacteria;Micrococcales;Microbacteriaceae;Microbacterium;Microbacterium.sp..No..7	0.000871327	0.00103343	0.00117528	0.0609929	0.0655927	0.0744478	0.055613	0.0605876	0.0714792
Bacteria;Firmicutes;Bacilli;Lactobacillales;Streptococcaceae;Streptococcus;Streptococcus.parauberis	4.05268e-05	3.03951e-05	3.03951e-05	0	1.01317e-05	1.01317e-05	0.000162107	0	0.000101317
Bacteria;Proteobacteria;Gammaproteobacteria;Enterobacterales;Yersiniaceae;Rouxiella;Rouxiella.silvae	0.000131712	9.11854e-05	0.000121581	4.05268e-05	0	0	0	8.10537e-05	5.06586e-05
Bacteria;Actinobacteria;Actinobacteria;Micrococcales;Micrococcaceae;Arthrobacter;Arthrobacter.sp..H65.7	0	0	0	0	0	5.06586e-05	4.05268e-05	0	0
Bacteria;unidentified;unidentified;unidentified;unidentified;unidentified;uncultured.bacterium.4C6	0	0	0	0	2.02634e-05	0	0	0	0
Bacteria;Bacteroidetes;Bacteroidia;Marinilabiliales;Marinifilaceae;unidentified;Marinifilaceae.bacterium.SPP2	0.000344478	0.000344478	0.000263425	0.000567376	0.000151976	0.000688956	0.000719352	0.000547112	0.000557244
Bacteria;Bacteroidetes;Flavobacteriia;Flavobacteriales;Flavobacteriaceae;Chryseobacterium;Chryseobacterium.camelliae	0.000182371	0.000172239	0.000111449	0.00077001	0.000597771	0.000699088	0.000790274	0.000921986	0.000921986
Bacteria;Proteobacteria;Alphaproteobacteria;Rhodospirillales;Rhodospirillaceae;Pararhodospirillum;Pararhodospirillum.photometricum	0.00901722	0.00960486	0.0103951	0.006231	0.00468085	0.00587639	0.00512665	0.00650456	0.00601824
Bacteria;Proteobacteria;Alphaproteobacteria;Rhizobiales;Rhizobiaceae;Agrobacterium;Agrobacterium.sp..H13.3	2.02634e-05	0	2.02634e-05	0.000921986	0.00164134	0.00134752	0.00064843	0.00112462	0.00123607
Bacteria;Actinobacteria;Actinobacteria;Streptomycetales;Streptomycetaceae;Streptomyces;Streptomyces.sp..SN.1061M	0	0	0	5.06586e-05	3.03951e-05	0	4.05268e-05	4.05268e-05	0
Bacteria;Proteobacteria;Alphaproteobacteria;Rhodobacterales;Rhodobacteraceae;Rhodovulum;Rhodovulum.sp..P5	0.000749747	0.000739615	0.00103343	0.00738602	0.00823708	0.00741641	0.00640324	0.00986829	0.008308
Bacteria;Firmicutes;Bacilli;Lactobacillales;Streptococcaceae;Streptococcus;Streptococcus.cristatus	0	0	1.01317e-05	7.0922e-05	3.03951e-05	0	0	8.10537e-05	6.07903e-05
Bacteria;Proteobacteria;Betaproteobacteria;Burkholderiales;Burkholderiaceae;Burkholderia;Burkholderia.sp..CCGE1003	0.000881459	0.000719352	0.000445795	0.00813576	0.00821682	0.00852077	0.00735562	0.00993921	0.00903749
Bacteria;unidentified;unidentified;unidentified;unidentified;unidentified;uncultured.marine.bacterium.1n22	4.05268e-05	8.10537e-05	5.06586e-05	3.03951e-05	3.03951e-05	3.03951e-05	0	0	0
Bacteria;Proteobacteria;Alphaproteobacteria;Rhizobiales;Rhizobiaceae;Rhizobium;Rhizobium.selenitireducens	0.000374873	0.000435664	0.000385005	3.03951e-05	5.06586e-05	0	8.10537e-05	0.000131712	0
Bacteria;Proteobacteria;Deltaproteobacteria;Myxococcales;unidentified;Enhygromyxa;Enhygromyxa.sp..SYM.1	0	0	0	0	0	0	0	3.03951e-05	0
Bacteria;Proteobacteria;Gammaproteobacteria;Enterobacterales;Enterobacteriaceae;Citrobacter;Citrobacter.freundii.complex.sp..CFNIH9	0	0	0	7.0922e-05	0	0	2.02634e-05	0	2.02634e-05
Bacteria;unidentified;unidentified;unidentified;unidentified;unidentified;uncultured.bacterium.fCS1	3.03951e-05	7.0922e-05	4.05268e-05	3.03951e-05	0	3.03951e-05	5.06586e-05	0	6.07903e-05
Bacteria;Actinobacteria;Actinobacteria;Corynebacteriales;Nocardiaceae;Rhodococcus;uncultured.Rhodococcus.sp.	0	1.01317e-05	0	6.07903e-05	0	4.05268e-05	0	4.05268e-05	5.06586e-05
Bacteria;Chlorobi;Chlorobia;Chlorobiales;Chlorobiaceae;Pelodictyon;uncultured.Pelodictyon.sp.	3.03951e-05	2.02634e-05	1.01317e-05	0	0	0.000111449	6.07903e-05	0	5.06586e-05
Bacteria;Cyanobacteria;unidentified;Nostocales;Nostocaceae;Nostoc;Nostoc.sp..NIES.3756	0.000303951	0.000192503	0.000151976	0.000111449	3.03951e-05	7.0922e-05	4.05268e-05	0.000212766	2.02634e-05
Bacteria;unidentified;unidentified;unidentified;unidentified;unidentified;uncultured.marine.bacterium.582	1.01317e-05	6.07903e-05	3.03951e-05	0	0	0	9.11854e-05	0	0
Bacteria;Actinobacteria;Actinobacteria;Corynebacteriales;Nocardiaceae;Nocardia;Nocardia.uniformis	0.00201621	0.0022695	0.00324215	0	0	0	0	0	0
Bacteria;Actinobacteria;Actinobacteria;Propionibacteriales;Nocardioidaceae;Actinopolymorpha;Actinopolymorpha.singaporensis	0.00810537	0.00742655	0.0131307	0.0668288	0.0747619	0.0759169	0.0720567	0.0721783	0.0717325
Bacteria;Proteobacteria;Alphaproteobacteria;Rhizobiales;Brucellaceae;Brucella;Brucella.suis	0.000932118	0.00107396	0.00107396	3.03951e-05	0.000141844	5.06586e-05	4.05268e-05	0.000273556	0.000233029
Bacteria;Actinobacteria;Actinobacteria;Streptomycetales;Streptomycetaceae;Streptomyces;Streptomyces.sp..NCIB.11649	1.01317e-05	0	1.01317e-05	0	7.0922e-05	0	4.05268e-05	0	4.05268e-05
Bacteria;Actinobacteria;Actinobacteria;Corynebacteriales;Nocardiaceae;Nocardia;Nocardia.sp..Y48	0.000942249	0.000871327	0.0014691	0.0198886	0.0230496	0.0231104	0.0185309	0.0216008	0.0219352
Bacteria;Actinobacteria;Actinobacteria;Streptomycetales;Streptomycetaceae;Streptomyces;Streptomyces.griseorubiginosus	0.00322188	0.00202634	0.00333333	0	2.02634e-05	0	0	0	0
Bacteria;Actinobacteria;Actinobacteria;Corynebacteriales;Mycobacteriaceae;Mycolicibacterium;Mycolicibacterium.vaccae	0.00149949	0.00141844	0.0016616	0.0334245	0.0351469	0.0365856	0.0316616	0.0345491	0.0326039
Bacteria;Actinobacteria;Actinobacteria;Micrococcales;Dermabacteraceae;Brachybacterium;Brachybacterium.faecium	0.000374873	0.000425532	0.000678825	0.0109422	0.0142452	0.0139007	0.00995947	0.0120263	0.0116616
Bacteria;Cyanobacteria;unidentified;Oscillatoriales;Coleofasciculaceae;Geitlerinema;Geitlerinema.sp..PCC.7407	0.00161094	0.00157042	0.00193516	0.00368794	0.00381966	0.00359676	0.0031003	0.0048227	0.00436677
Bacteria;Proteobacteria;Gammaproteobacteria;Enterobacterales;Enterobacteriaceae;Citrobacter;Citrobacter.sp..FDAARGOS_156	0	0	0	7.0922e-05	0.000101317	4.05268e-05	9.11854e-05	0.000101317	2.02634e-05
Bacteria;Firmicutes;Bacilli;Bacillales;Paenibacillaceae;Paenibacillus;Paenibacillus.glucanolyticus	2.02634e-05	1.01317e-05	4.05268e-05	0.000455927	0.00047619	0.000334347	0.000759878	0.000607903	0.000303951
Bacteria;Proteobacteria;Alphaproteobacteria;Rhodobacterales;Rhodobacteraceae;Brevirhabdus;Brevirhabdus.pacifica	1.01317e-05	4.05268e-05	0	0.015076	0.0138602	0.0140628	0.0131611	0.0167477	0.0150152
Bacteria;Proteobacteria;Alphaproteobacteria;Rhizobiales;Phyllobacteriaceae;Mesorhizobium;Mesorhizobium.metallidurans	0.00347518	0.00357649	0.00411348	0.000182371	0.000222898	9.11854e-05	8.10537e-05	0.000111449	0.000151976
Bacteria;Tenericutes;Mollicutes;Mycoplasmatales;Mycoplasmataceae;Ureaplasma;Ureaplasma.diversum	2.02634e-05	0	0	0	2.02634e-05	0	6.07903e-05	2.02634e-05	0
Bacteria;Firmicutes;Clostridia;Clostridiales;Clostridiaceae;Mordavella;Mordavella.sp..Marseille.P3756	6.07903e-05	0	7.0922e-05	0.000395137	0.000243161	0.000243161	0.000101317	0.000496454	0.00035461
Bacteria;Firmicutes;Bacilli;Lactobacillales;Streptococcaceae;Streptococcus;Streptococcus.pneumoniae	0.0450659	0.0299392	0.0331307	5.06586e-05	0	0	0	0	0.000121581
Bacteria;Actinobacteria;Actinobacteria;Propionibacteriales;Nocardioidaceae;Friedmanniella;Friedmanniella.sagamiharensis	0.00192503	0.00196555	0.00296859	0.0824417	0.0892097	0.0886829	0.0847011	0.0861499	0.0832016
Bacteria;Actinobacteria;Actinobacteria;Streptomycetales;Streptomycetaceae;Streptomyces;Streptomyces.thioluteus	0	2.02634e-05	0	0.000111449	0.000192503	0.000172239	0.000162107	0.000192503	0.000263425
Bacteria;Proteobacteria;Betaproteobacteria;Burkholderiales;Oxalobacteraceae;Janthinobacterium;Janthinobacterium.sp..J3	0	0	0	0	0	0	0	8.10537e-05	6.07903e-05
Bacteria;Planctomycetes;Planctomycetia;Planctomycetales;unidentified;unidentified;uncultured.planctomycete.6N14	6.07903e-05	1.01317e-05	1.01317e-05	0	0	0	0	0	4.05268e-05
Bacteria;Actinobacteria;Actinobacteria;Corynebacteriales;Nocardiaceae;Nocardia;Nocardia.iowensis	1.01317e-05	0	0	0	0	0	4.05268e-05	0	0
Bacteria;Actinobacteria;Actinobacteria;Actinomycetales;Actinomycetaceae;Actinomyces;Actinomyces.hongkongensis	0	0	0	0.0045694	0.00424519	0.00490375	0.00428571	0.00402229	0.00453901
Bacteria;Firmicutes;Bacilli;Lactobacillales;Lactobacillaceae;Lactobacillus;Lactobacillus.johnsonii	1.01317e-05	3.03951e-05	1.01317e-05	0	0	0	4.05268e-05	0	3.03951e-05
Bacteria;Proteobacteria;Alphaproteobacteria;Rhizobiales;Bradyrhizobiaceae;Bradyrhizobium;Bradyrhizobium.sp..UPM1029	0	0	1.01317e-05	2.02634e-05	0	0	0	0	0
Bacteria;Proteobacteria;Gammaproteobacteria;Enterobacterales;Morganellaceae;Providencia;Providencia.alcalifaciens	0.000212766	0.000253293	0.000182371	0	2.02634e-05	4.05268e-05	0	3.03951e-05	2.02634e-05
Bacteria;Actinobacteria;Actinobacteria;Micrococcales;Microbacteriaceae;Microbacterium;Microbacterium.sp..1.5R	4.05268e-05	3.03951e-05	4.05268e-05	0.00240122	0.00432624	0.00687943	0.0031307	0.00319149	0.00350557
Bacteria;Bacteroidetes;Flavobacteriia;Flavobacteriales;Flavobacteriaceae;Flavobacterium;Flavobacterium.indicum	0.000364742	0.000344478	0.000182371	0.000364742	0.000567376	0.000587639	0.000536981	0.000466059	0.000455927
Bacteria;Actinobacteria;Actinobacteria;Corynebacteriales;Mycobacteriaceae;Mycolicibacterium;Mycolicibacterium.celeriflavum	0.0026849	0.00347518	0.00379939	0	2.02634e-05	0	0	0	0
Bacteria;Proteobacteria;Alphaproteobacteria;Pelagibacterales;Pelagibacteraceae;Candidatus.Pelagibacter;Candidatus.Pelagibacter.ubique	0.00125633	0.0010233	0.000972644	0	6.07903e-05	0	0	3.03951e-05	7.0922e-05
Bacteria;Proteobacteria;Gammaproteobacteria;unidentified;unidentified;Candidatus.Thioglobus;Candidatus.Thioglobus.singularis	0.000273556	0.000374873	0.000466059	5.06586e-05	9.11854e-05	0.000121581	8.10537e-05	7.0922e-05	5.06586e-05
Bacteria;Proteobacteria;Gammaproteobacteria;Enterobacterales;Yersiniaceae;Yersinia;Yersinia.massiliensis	5.06586e-05	8.10537e-05	4.05268e-05	0	0	0	1.01317e-05	2.02634e-05	1.01317e-05
Bacteria;Actinobacteria;Actinobacteria;Corynebacteriales;Corynebacteriaceae;Corynebacterium;Corynebacterium.glyciniphilum	0.000131712	0.000172239	0.000202634	0.00246201	0.00132725	0.00208713	0.00178318	0.0012766	0.00164134
Bacteria;Firmicutes;Clostridia;Clostridiales;Ruminococcaceae;Ruminococcus;Ruminococcus.albus	0.000303951	0.000182371	9.11854e-05	0.000141844	4.05268e-05	2.02634e-05	5.06586e-05	0	2.02634e-05
Bacteria;Proteobacteria;Betaproteobacteria;unidentified;unidentified;Candidatus.Kinetoplastibacterium;Candidatus.Kinetoplastibacterium.sorsogonicusi	0.000243161	0.000151976	0.000101317	5.06586e-05	0	0	0	0	0
Bacteria;Firmicutes;Clostridia;Clostridiales;Clostridiaceae;Clostridium;Clostridium.beijerinckii	0.000303951	0.000243161	0.000303951	0.000182371	0.000162107	0	0.000192503	0	0
Bacteria;Actinobacteria;Actinobacteria;Micromonosporales;Micromonosporaceae;Micromonospora;Micromonospora.inyonensis	0.00314083	0.00309017	0.00560284	0.0004154	7.0922e-05	0.000202634	0.000141844	4.05268e-05	0.000182371
Bacteria;Actinobacteria;Actinobacteria;Micrococcales;Promicromonosporaceae;Cellulosimicrobium;Cellulosimicrobium.cellulans	0.00180344	0.00176292	0.00209726	0.0808511	0.13077	0.138034	0.0735258	0.0936879	0.112837
Bacteria;Firmicutes;Tissierellia;Tissierellales;Peptoniphilaceae;Peptoniphilus;Peptoniphilus.sp..ING2.D1G	6.07903e-05	8.10537e-05	5.06586e-05	0.000111449	6.07903e-05	0	0.000151976	8.10537e-05	0
Bacteria;Actinobacteria;Actinobacteria;Corynebacteriales;Gordoniaceae;Gordonia;Gordonia.desulfuricans	0.000273556	0.000182371	0.000273556	0	4.05268e-05	0	0	9.11854e-05	7.0922e-05
Bacteria;Actinobacteria;Actinobacteria;Frankiales;Frankiaceae;Frankia;Candidatus.Frankia.californiensis	0.00440729	0.00409321	0.00724417	0	0	0	5.06586e-05	0	0
Bacteria;Firmicutes;Clostridia;Clostridiales;Lachnospiraceae;Lachnoclostridium;Lachnoclostridium.sp..YL32	0	0	0	0.00029382	0.000192503	0.00035461	0.000182371	0.000263425	0.000243161
Bacteria;Proteobacteria;Betaproteobacteria;Burkholderiales;Burkholderiaceae;Burkholderia;Burkholderia.sp..AD24	0.000780142	0.000547112	0.000658561	0.00927052	0.00973658	0.00944276	0.00793313	0.00815603	0.00892604
Bacteria;Bacteroidetes;Flavobacteriia;Flavobacteriales;Flavobacteriaceae;Cellulophaga;Cellulophaga.lytica	5.06586e-05	1.01317e-05	0	0.00064843	0.000405268	0.0004154	0.000425532	0.000212766	0.000455927
Bacteria;Actinobacteria;Actinobacteria;Pseudonocardiales;Pseudonocardiaceae;Amycolatopsis;Amycolatopsis.tucumanensis	1.01317e-05	0	1.01317e-05	4.05268e-05	0	3.03951e-05	0	0	0
Bacteria;Actinobacteria;Actinobacteria;Streptomycetales;Streptomycetaceae;Streptomyces;Streptomyces.rubidus	0.00534954	0.00650456	0.0103445	0	0	0	0	2.02634e-05	0
Bacteria;Proteobacteria;Gammaproteobacteria;Enterobacterales;Enterobacteriaceae;Klebsiella;Klebsiella.variicola	0.000273556	0.00029382	0.0004154	0.000466059	0.000202634	0.000253293	0.000141844	0.000182371	0.000243161
Bacteria;Aquificae;Aquificae;Aquificales;Aquificaceae;Aquifex;Aquifex.aeolicus	0.000212766	0.000162107	0.000172239	0.000141844	0.000162107	0.000182371	6.07903e-05	0.000151976	5.06586e-05
Bacteria;Actinobacteria;Actinobacteria;Streptomycetales;Streptomycetaceae;Streptomyces;Streptomyces.sp..CS38	0	0	0	0	3.03951e-05	0	2.02634e-05	0	0
Bacteria;Proteobacteria;Betaproteobacteria;unidentified;unidentified;Candidatus.Accumulibacter;Candidatus.Accumulibacter.phosphatis	0.023617	0.0275076	0.0187031	0.0360892	0.0313779	0.0303546	0.0325836	0.0387842	0.0328065
Bacteria;Proteobacteria;Betaproteobacteria;Burkholderiales;Burkholderiaceae;Polynucleobacter;Polynucleobacter.difficilis	0.00118541	0.00132725	0.000901722	0.000111449	0.000324215	0.00035461	0.000344478	0.000101317	0.000121581
Bacteria;Proteobacteria;Gammaproteobacteria;Enterobacterales;Erwiniaceae;Pantoea;Pantoea.septica	6.07903e-05	7.0922e-05	2.02634e-05	3.03951e-05	8.10537e-05	4.05268e-05	2.02634e-05	0	7.0922e-05
Bacteria;Actinobacteria;Actinobacteria;Streptomycetales;Streptomycetaceae;Streptomyces;Streptomyces.sp..A2991200	0	0	0	6.07903e-05	0	8.10537e-05	0	0	0
Bacteria;Actinobacteria;Actinobacteria;Micromonosporales;Micromonosporaceae;Actinoplanes;Actinoplanes.sp..A40644	1.01317e-05	0	1.01317e-05	7.0922e-05	4.05268e-05	0.000111449	3.03951e-05	2.02634e-05	0
Bacteria;Actinobacteria;Actinobacteria;Streptomycetales;Streptomycetaceae;Streptomyces;Streptomyces.sp..MMG1522	2.02634e-05	2.02634e-05	4.05268e-05	4.05268e-05	4.05268e-05	0	0	5.06586e-05	2.02634e-05
Bacteria;Actinobacteria;Actinobacteria;Streptomycetales;Streptomycetaceae;Streptomyces;Streptomyces.resistomycificus	0.00157042	0.00151976	0.00183384	6.07903e-05	5.06586e-05	5.06586e-05	0.000182371	4.05268e-05	4.05268e-05
Bacteria;Proteobacteria;Gammaproteobacteria;unidentified;unidentified;unidentified;Gammaproteobacteria.bacterium.DM2	0.000638298	0.000739615	0.000516717	0.000182371	0.00029382	0.000151976	0.000334347	0.000516717	0.00035461
Bacteria;Proteobacteria;Gammaproteobacteria;Thiotrichales;Francisellaceae;Francisella;Francisella.noatunensis	4.05268e-05	2.02634e-05	1.01317e-05	0.000121581	8.10537e-05	0.000111449	0.000111449	0.000131712	5.06586e-05
Bacteria;Proteobacteria;Betaproteobacteria;Burkholderiales;Burkholderiaceae;Burkholderia;Burkholderia.plantarii	0.00201621	0.00180344	0.00192503	0.00254306	0.00279635	0.00300912	0.00317123	0.0024924	0.00181358
Bacteria;Bacteroidetes;Flavobacteriia;Flavobacteriales;Flavobacteriaceae;Winogradskyella;Winogradskyella.sp..PG.2	0.000121581	0.000222898	7.0922e-05	0.000385005	0.000243161	0.00029382	0.000455927	0.000334347	0.000405268
Bacteria;Proteobacteria;Alphaproteobacteria;Rhodospirillales;Rhodospirillaceae;Rhodospirillum;uncultured.Rhodospirillum.sp.	1.01317e-05	3.03951e-05	0	0.000182371	0.000263425	7.0922e-05	0.000101317	0.000172239	0.000425532
Bacteria;Actinobacteria;Actinobacteria;Micrococcales;Micrococcaceae;Arthrobacter;Arthrobacter.sp..U41	0.000526849	0.000699088	0.00109422	0.0199493	0.0208511	0.030304	0.0125431	0.0229281	0.045998
Bacteria;Actinobacteria;Actinobacteria;Streptomycetales;Streptomycetaceae;Streptomyces;Streptomyces.atrovirens	0	0	0	0	0	0	4.05268e-05	4.05268e-05	0
Bacteria;unidentified;unidentified;unidentified;unidentified;unidentified;uncultured.bacterium.A1Q1_fos_504	0.000151976	0.000182371	4.05268e-05	0.0004154	0.000334347	0.000192503	0.000445795	0.000435664	0.0004154
Bacteria;unidentified;unidentified;unidentified;unidentified;unidentified;uncultured.bacterium.P1N3	1.01317e-05	5.06586e-05	0	0.000972644	0.0010233	0.000952381	0.00186424	0.00121581	0.00109422
Bacteria;Firmicutes;Clostridia;Clostridiales;Lachnospiraceae;Blautia;Blautia.hansenii	0	0	0	3.03951e-05	4.05268e-05	1.01317e-05	4.05268e-05	0	3.03951e-05
Bacteria;Proteobacteria;Betaproteobacteria;Burkholderiales;Oxalobacteraceae;Massilia;Massilia.sp..WG5	0.000141844	3.03951e-05	7.0922e-05	8.10537e-05	0.000172239	8.10537e-05	2.02634e-05	0.000253293	0.000273556
Bacteria;Cyanobacteria;unidentified;Nostocales;Nostocaceae;Nostoc;Nostoc.sp..NIES.2111	0.000334347	0.000385005	0.000263425	0	7.0922e-05	5.06586e-05	2.02634e-05	0	0
Bacteria;Proteobacteria;Gammaproteobacteria;Thiotrichales;Francisellaceae;Francisella;Francisella.sp..TX077308	4.05268e-05	1.01317e-05	7.0922e-05	0	0	0	0	0	3.03951e-05
Bacteria;Actinobacteria;Thermoleophilia;Solirubrobacterales;Conexibacteraceae;Conexibacter;Conexibacter.woesei	0.0997264	0.104863	0.140821	2.63912	2.8699	2.98274	2.85402	2.75152	2.744
Bacteria;Firmicutes;Clostridia;Clostridiales;Clostridiaceae;Clostridium;Clostridium.ljungdahlii	8.10537e-05	1.01317e-05	4.05268e-05	0	2.02634e-05	0	0	0	0
Bacteria;Proteobacteria;Gammaproteobacteria;Chromatiales;Halothiobacillaceae;Halothiobacillus;Halothiobacillus.sp..LS2	0.00122594	0.00120567	0.000881459	0.0043769	0.00395137	0.00380952	0.00410334	0.00446809	0.00448835
Bacteria;unidentified;unidentified;unidentified;unidentified;unidentified;candidate.division.SR1.bacterium.Aalborg_AAW.1	1.01317e-05	2.02634e-05	3.03951e-05	0.000151976	6.07903e-05	0	0.000141844	2.02634e-05	5.06586e-05
Bacteria;Actinobacteria;Actinobacteria;Streptomycetales;Streptomycetaceae;Streptomyces;Streptomyces.sp..31A4	0	1.01317e-05	2.02634e-05	5.06586e-05	8.10537e-05	0.000162107	7.0922e-05	0.000121581	0
Bacteria;Actinobacteria;Actinobacteria;Streptomycetales;Streptomycetaceae;Streptomyces;Streptomyces.sp..F2	5.06586e-05	2.02634e-05	3.03951e-05	0.000131712	0.000445795	0.000273556	0.000212766	8.10537e-05	0.000405268
Bacteria;Actinobacteria;Actinobacteria;Corynebacteriales;Nocardiaceae;Rhodococcus;Rhodococcus.hoagii	0.00103343	0.000972644	0.00135765	0.0290983	0.0278926	0.0306991	0.0266768	0.027771	0.0272746
Bacteria;unidentified;unidentified;unidentified;unidentified;unidentified;uncultured.bacterium.CSLG10	0.00174265	0.00126646	0.00111449	0	5.06586e-05	6.07903e-05	0.000111449	5.06586e-05	0.000121581
Bacteria;unidentified;unidentified;unidentified;unidentified;unidentified;uncultured.bacterium.UPO37	0	3.03951e-05	2.02634e-05	0	0	1.01317e-05	0	0	0
Bacteria;Firmicutes;Clostridia;Clostridiales;Ruminococcaceae;Ruminococcus;Ruminococcus.sp..SR1.5	1.01317e-05	0	0	0.000273556	0.000121581	0.000151976	0.000101317	0.000162107	0
Bacteria;Proteobacteria;Alphaproteobacteria;Rhodobacterales;Rhodobacteraceae;Thioclava;Thioclava.atlantica	0.000658561	0.000597771	0.000405268	0	0	0	0	0	2.02634e-05
Bacteria;Proteobacteria;Gammaproteobacteria;Enterobacterales;Morganellaceae;Xenorhabdus;Xenorhabdus.nematophila	0.000506586	0.000455927	0.000283688	3.03951e-05	6.07903e-05	0.000141844	0.000131712	0.000151976	3.03951e-05
Bacteria;Bacteroidetes;Sphingobacteriia;Sphingobacteriales;Sphingobacteriaceae;Mucilaginibacter;Mucilaginibacter.sp..PAMC.26640	0.00139818	0.00168186	0.00110436	0.00260385	0.00193516	0.00158055	0.00239108	0.00251266	0.00231003
Bacteria;Proteobacteria;Betaproteobacteria;Burkholderiales;Burkholderiaceae;Burkholderia;Burkholderia.lata	0.000739615	0.000780142	0.0008308	0.0119453	0.01077	0.011388	0.011307	0.0112462	0.011773
Bacteria;Actinobacteria;Actinobacteria;Corynebacteriales;Mycobacteriaceae;Mycobacterium;Mycobacterium.sp..JLS	0.000121581	0.000121581	0.000233029	0.00500507	0.00468085	0.0051773	0.00533941	0.00409321	0.00391084
Bacteria;Proteobacteria;Betaproteobacteria;Burkholderiales;Burkholderiaceae;Paraburkholderia;Paraburkholderia.phenoliruptrix	0.000486322	0.000466059	0.000324215	0.00374873	0.00305978	0.00325228	0.00297872	0.00386018	0.00353597
Bacteria;Actinobacteria;Actinobacteria;Corynebacteriales;Gordoniaceae;Gordonia;Gordonia.sp..YC.JH1	0	0	0	0.00889564	0.0111753	0.00965552	0.0101925	0.00959473	0.0085613
Bacteria;Proteobacteria;Alphaproteobacteria;Rhodobacterales;Rhodobacteraceae;Rhodobacter;Rhodobacter.capsulatus	0.000759878	0.000871327	0.00101317	0.00854103	0.00948328	0.00868288	0.00821682	0.0100304	0.00848024
Bacteria;Bacteroidetes;Cytophagia;Cytophagales;Hymenobacteraceae;Rufibacter;Rufibacter.tibetensis	0.00138804	0.00171226	0.00104357	0.00286727	0.00277609	0.00206687	0.00245187	0.00254306	0.00316109
Bacteria;Actinobacteria;Actinobacteria;Streptomycetales;Streptomycetaceae;Streptomyces;Streptomyces.azureus	0.00148936	0.000871327	0.00131712	0	4.05268e-05	4.05268e-05	6.07903e-05	0	0
Bacteria;Chloroflexi;Chloroflexia;Chloroflexales;Roseiflexaceae;Roseiflexus;Roseiflexus.sp..RS.1	0.0141236	0.00921986	0.0104965	0.0191084	0.0212665	0.0153901	0.0197872	0.0218845	0.0177001
Bacteria;Proteobacteria;Deltaproteobacteria;Myxococcales;Archangiaceae;Archangium;Archangium.gephyra	0.031459	0.026383	0.0224417	0.146788	0.165096	0.128116	0.151682	0.175056	0.142523
Bacteria;Proteobacteria;Gammaproteobacteria;Enterobacterales;Pectobacteriaceae;Dickeya;Dickeya.dianthicola	0.000151976	0.000111449	0.000121581	0.000840932	0.000374873	0.000638298	0.000759878	0.00077001	0.000628166
Bacteria;Verrucomicrobia;Opitutae;Opitutales;Opitutaceae;Opitutus;Opitutus.terrae	0.0284701	0.0302634	0.0224417	0.0938501	0.0786221	0.0800507	0.0982979	0.0879939	0.0784296
Bacteria;Proteobacteria;Alphaproteobacteria;Rhodospirillales;unidentified;unidentified;uncultured.Rhodospirillales.bacterium.HF0200_01O14	1.01317e-05	0	1.01317e-05	0.000101317	2.02634e-05	0	0	0	3.03951e-05
Bacteria;Bacteroidetes;Bacteroidia;Bacteroidales;Bacteroidaceae;Bacteroides;Bacteroides.zoogleoformans	8.10537e-05	4.05268e-05	2.02634e-05	0.000233029	0.000192503	0.000314083	0.0004154	0.000385005	0.000253293
Bacteria;Proteobacteria;Betaproteobacteria;Rhodocyclales;Zoogloeaceae;unidentified;Zoogloeaceae.bacteirum.Par.f.2	0.000385005	0.000233029	0.000344478	0.00179331	0.001692	0.00141844	0.00106383	0.00150963	0.00137791
Bacteria;Thermotogae;Thermotogae;Thermotogales;Thermotogaceae;Pseudothermotoga;Pseudothermotoga.elfii	0	0	1.01317e-05	0	0	0	3.03951e-05	0	0
Bacteria;Firmicutes;Bacilli;Bacillales;Bacillaceae;Terribacillus;Terribacillus.aidingensis	4.05268e-05	1.01317e-05	2.02634e-05	0.000192503	0.000141844	0.000101317	0.000182371	0.000212766	0.000253293
Bacteria;Deinococcus.Thermus;Deinococci;Deinococcales;Deinococcaceae;Deinococcus;Deinococcus.puniceus	0.000344478	0.000273556	0.000212766	0.00189463	0.00163121	0.00129686	0.00115502	0.00179331	0.00135765
Bacteria;unidentified;unidentified;unidentified;unidentified;unidentified;uncultured.bacterium.A1Q1_fos_140	4.05268e-05	3.03951e-05	3.03951e-05	6.07903e-05	0	6.07903e-05	0.000172239	5.06586e-05	0
Bacteria;unidentified;unidentified;unidentified;unidentified;unidentified;uncultured.bacterium.CSLC2	1.01317e-05	0	1.01317e-05	0	0	0	2.02634e-05	0	3.03951e-05
Bacteria;Proteobacteria;Alphaproteobacteria;Rhizobiales;Hyphomicrobiaceae;Hyphomicrobium;Hyphomicrobium.sp.	0.0354002	0.0379534	0.0392401	0	0	6.07903e-05	0	0	0
Bacteria;unidentified;unidentified;unidentified;unidentified;unidentified;uncultured.bacterium.14	0.000182371	0.00029382	0.000131712	0.00157042	0.000851064	0.000992908	0.000891591	0.00121581	0.00112462
Bacteria;Proteobacteria;Epsilonproteobacteria;unidentified;unidentified;Sulfurovum;Sulfurovum.lithotrophicum	4.05268e-05	1.01317e-05	0	5.06586e-05	8.10537e-05	6.07903e-05	6.07903e-05	0.000111449	0.000202634
Bacteria;Actinobacteria;Actinobacteria;Actinomycetales;unidentified;unidentified;uncultured.Actinomycetales.bacterium	2.02634e-05	2.02634e-05	1.01317e-05	0.000253293	0.000192503	0.000385005	0.000577508	0.000263425	0.000466059
Bacteria;Proteobacteria;Alphaproteobacteria;Rhodobacterales;Rhodobacteraceae;Rhodobacter;Rhodobacter.sp..CZR27	0.0010233	0.00131712	0.00130699	0.0393617	0.0431307	0.0399088	0.035998	0.0435258	0.0443364
Bacteria;unidentified;unidentified;unidentified;unidentified;unidentified;uncultured.bacterium.282	0.000121581	0.000111449	7.0922e-05	6.07903e-05	0	1.01317e-05	0.000162107	0	0
Bacteria;Bacteroidetes;Flavobacteriia;Flavobacteriales;Flavobacteriaceae;Myroides;Myroides.odoratus	0.000273556	0.000182371	0.000131712	3.03951e-05	4.05268e-05	2.02634e-05	0	0	0
Bacteria;Fusobacteria;Fusobacteriia;Fusobacteriales;Leptotrichiaceae;Sneathia;Sneathia.amnii	0.000121581	5.06586e-05	0.000101317	0	0	0	6.07903e-05	4.05268e-05	4.05268e-05
Bacteria;Actinobacteria;Acidimicrobiia;Acidimicrobiales;Acidimicrobiaceae;Acidimicrobium;Acidimicrobium.ferrooxidans	0.00472138	0.00438703	0.00579534	0.0367781	0.0373556	0.0416819	0.0352381	0.0357143	0.0353597
Bacteria;Actinobacteria;Actinobacteria;Streptomycetales;Streptomycetaceae;Streptomyces;Streptomyces.nogalater	1.01317e-05	4.05268e-05	2.02634e-05	0.000162107	0.000111449	7.0922e-05	0.000101317	0.000212766	0.000192503
Bacteria;Firmicutes;Bacilli;Bacillales;Paenibacillaceae;Paenibacillus;Paenibacillus.sp..FSL.H7.0737	4.05268e-05	1.01317e-05	3.03951e-05	0.000202634	0.000182371	9.11854e-05	0.000141844	9.11854e-05	2.02634e-05
Bacteria;Cyanobacteria;unidentified;Chroococcidiopsidales;Chroococcidiopsidaceae;Chroococcidiopsis;Chroococcidiopsis.thermalis	0.000151976	0.000222898	0.000253293	0.000344478	0.000455927	0.000344478	0.000222898	0.000678825	0.000253293
Bacteria;Proteobacteria;Alphaproteobacteria;Caulobacterales;Caulobacteraceae;Phenylobacterium;uncultured.Phenylobacterium.sp.	0	0	1.01317e-05	0.000131712	0.000141844	0.000131712	0.000131712	0.000131712	0.000303951
Bacteria;Actinobacteria;Actinobacteria;Corynebacteriales;Corynebacteriaceae;Corynebacterium;Corynebacterium.camporealensis	5.06586e-05	0.000131712	0.000131712	0.000506586	0.000425532	0.000303951	0.000314083	0.000516717	0.000405268
Bacteria;Actinobacteria;Actinobacteria;Corynebacteriales;Nocardiaceae;Rhodococcus;Rhodococcus.coprophilus	0.00118541	0.00155015	0.0018845	4.05268e-05	0	3.03951e-05	3.03951e-05	0	0
Bacteria;Proteobacteria;Gammaproteobacteria;Legionellales;Legionellaceae;Legionella;Legionella.oakridgensis	1.01317e-05	0.000111449	7.0922e-05	0.000121581	0.000121581	7.0922e-05	0.000172239	0.000182371	0.000202634
Bacteria;Proteobacteria;Alphaproteobacteria;Caulobacterales;Caulobacteraceae;unidentified;Caulobacteraceae.bacterium.OTSz_A_272	0.00941236	0.0103343	0.0054002	0.0207497	0.0125836	0.0144276	0.00967579	0.0178723	0.0214792
Bacteria;Actinobacteria;Actinobacteria;Micromonosporales;Micromonosporaceae;Micromonospora;Micromonospora.rifamycinica	0.00211753	0.00180344	0.00327254	0.0318845	0.033769	0.0360486	0.0331814	0.031844	0.0343161
Bacteria;Firmicutes;Clostridia;Clostridiales;Peptococcaceae;Desulfotomaculum;uncultured.Desulfotomaculum.sp.	0	0	0	2.02634e-05	0	0	0	0	0
Bacteria;Bacteroidetes;Flavobacteriia;Flavobacteriales;Flavobacteriaceae;Flavobacterium;Flavobacterium.frigidimaris	0	0	0	0	6.07903e-05	0	1.01317e-05	2.02634e-05	0
Bacteria;Proteobacteria;Alphaproteobacteria;Rhizobiales;Beijerinckiaceae;Methylocapsa;Methylocapsa.acidiphila	0.013921	0.0144985	0.0166971	0.000172239	0.000445795	0.000182371	0.000222898	0.000324215	0.000263425
Bacteria;Actinobacteria;Actinobacteria;Micrococcales;Intrasporangiaceae;Intrasporangium;Intrasporangium.calvum	0.00701114	0.00727457	0.0113273	0.172118	0.194509	0.208176	0.152371	0.173485	0.169271
Bacteria;Actinobacteria;Actinobacteria;Micrococcales;Micrococcaceae;Arthrobacter;Arthrobacter.sp..68b	1.01317e-05	0	2.02634e-05	7.0922e-05	1.01317e-05	4.05268e-05	0.000111449	4.05268e-05	9.11854e-05
Bacteria;Proteobacteria;Gammaproteobacteria;unidentified;unidentified;Candidatus.Thioglobus;Candidatus.Thioglobus.autotrophicus	0.000192503	0.000141844	5.06586e-05	0.000111449	0	3.03951e-05	3.03951e-05	8.10537e-05	0
Bacteria;Actinobacteria;Actinobacteria;Kineosporiales;Kineosporiaceae;Kineococcus;Kineococcus.radiotolerans	0.00163121	0.00180344	0.002077	0.0367882	0.0416616	0.0414083	0.0419656	0.0367376	0.0398784
Bacteria;Actinobacteria;Actinobacteria;Micrococcales;Micrococcaceae;Rothia;Rothia.dentocariosa	0.000374873	0.000385005	0.00141844	0.000243161	0.000222898	0.000172239	5.06586e-05	7.0922e-05	0.000121581
Bacteria;Firmicutes;Bacilli;Lactobacillales;Leuconostocaceae;Leuconostoc;Leuconostoc.gelidum	0	6.07903e-05	3.03951e-05	0	7.0922e-05	2.02634e-05	3.03951e-05	4.05268e-05	4.05268e-05
Bacteria;Actinobacteria;Actinobacteria;Streptosporangiales;Nocardiopsaceae;Thermobifida;Thermobifida.alba	0	0	0	6.07903e-05	0.000162107	0.000131712	0.000111449	0	0.000172239
Bacteria;Actinobacteria;Actinobacteria;Micrococcales;Micrococcaceae;Arthrobacter;Arthrobacter.sp..GBD.1	0	0	0	6.07903e-05	9.11854e-05	5.06586e-05	0	5.06586e-05	3.03951e-05
Bacteria;Proteobacteria;Gammaproteobacteria;unidentified;unidentified;unidentified;uncultured.gamma.proteobacterium.EB000_37F04	2.02634e-05	0	2.02634e-05	0	0	4.05268e-05	0	0	0
Bacteria;Chlorobi;Chlorobia;Chlorobiales;Chlorobiaceae;Chlorobium;uncultured.Chlorobium.sp.	2.02634e-05	1.01317e-05	0	0	6.07903e-05	0	0	0	0
Bacteria;Proteobacteria;Alphaproteobacteria;Rhizobiales;Methylobacteriaceae;Methylobacterium;uncultured.Methylobacterium.sp.	8.10537e-05	0.000121581	9.11854e-05	0.000435664	0.000364742	0.000314083	0.000385005	0.00035461	0.000385005
Bacteria;Proteobacteria;Gammaproteobacteria;Chromatiales;Chromatiaceae;Candidatus.Nitrosoglobus;Candidatus.Nitrosoglobus.terrae	0.00162107	0.00190476	0.00203647	0.000141844	6.07903e-05	0.000131712	4.05268e-05	0.000121581	0.000151976
Bacteria;Proteobacteria;Gammaproteobacteria;Enterobacterales;Enterobacteriaceae;Enterobacter;Enterobacter.sp..EA.1	1.01317e-05	0	1.01317e-05	0.000233029	0.000182371	0.000364742	0.000486322	0.000364742	0.000192503
Bacteria;Proteobacteria;Gammaproteobacteria;Enterobacterales;Enterobacteriaceae;Franconibacter;Franconibacter.pulveris	0.000202634	0.000172239	0.000192503	0	0	0	3.03951e-05	0	4.05268e-05
Bacteria;Thermotogae;Thermotogae;Thermotogales;Fervidobacteriaceae;Fervidobacterium;Fervidobacterium.pennivorans	9.11854e-05	0.000101317	0.000151976	0	0	0	8.10537e-05	0	0.000101317
Bacteria;unidentified;unidentified;unidentified;unidentified;unidentified;uncultured.bacterium.A1Q1_fos_2004	4.05268e-05	3.03951e-05	1.01317e-05	0	3.03951e-05	0	0	0	3.03951e-05
Bacteria;Firmicutes;Bacilli;Bacillales;Bacillaceae;Bacillus;Bacillus.sp..FJAT.22090	1.01317e-05	0	0	0.000131712	0.000283688	7.0922e-05	9.11854e-05	0.000344478	0.000273556
Bacteria;Proteobacteria;Alphaproteobacteria;Rhizobiales;Rhizobiaceae;Agrobacterium;Agrobacterium.sp..MS189b	0	2.02634e-05	1.01317e-05	0	0	4.05268e-05	0	0	0
Bacteria;Firmicutes;Bacilli;Lactobacillales;Lactobacillaceae;Pediococcus;Pediococcus.pentosaceus	2.02634e-05	3.03951e-05	2.02634e-05	0	9.11854e-05	3.03951e-05	0	9.11854e-05	2.02634e-05
Bacteria;Actinobacteria;Actinobacteria;Pseudonocardiales;Pseudonocardiaceae;Streptoalloteichus;Streptoalloteichus.sp..ATCC.53650	8.10537e-05	0.000101317	0.000141844	0.000851064	0.000942249	0.000759878	0.00121581	0.00106383	0.000587639
Bacteria;Actinobacteria;Actinobacteria;Pseudonocardiales;Pseudonocardiaceae;Actinokineospora;Actinokineospora.riparia	0	0	0	0	0	4.05268e-05	0	0	0
Bacteria;Firmicutes;Bacilli;Bacillales;Bacillaceae;Lysinibacillus;Lysinibacillus.varians	0	0	1.01317e-05	0	0	2.02634e-05	6.07903e-05	0	0
Bacteria;Actinobacteria;Actinobacteria;Streptomycetales;Streptomycetaceae;Streptomyces;Streptomyces.sp..NL15.2K	0.00378926	0.00272543	0.00493414	6.07903e-05	8.10537e-05	0.000131712	0.000111449	5.06586e-05	0
Bacteria;Proteobacteria;Gammaproteobacteria;Chromatiales;Ectothiorhodospiraceae;Acidihalobacter;Acidihalobacter.prosperus	0.00601824	0.0060385	0.0047619	0.0248835	0.0210233	0.0219858	0.025542	0.0266869	0.024691
Bacteria;Actinobacteria;Actinobacteria;Streptomycetales;Streptomycetaceae;Streptomyces;Streptomyces.versipellis	2.02634e-05	4.05268e-05	2.02634e-05	0.000172239	0.000172239	0.000233029	0.000162107	0.000212766	0.000303951
Bacteria;Deinococcus.Thermus;Deinococci;Deinococcales;Deinococcaceae;Deinococcus;Deinococcus.ficus	0.00108409	0.00115502	0.00107396	0.0133435	0.0133232	0.0143364	0.0123607	0.0135968	0.0136474
Bacteria;Actinobacteria;Actinobacteria;Micromonosporales;Micromonosporaceae;Actinoplanes;Actinoplanes.sp..SE50	0	0	0	4.05268e-05	0.000202634	0.000162107	0.000172239	0.00029382	9.11854e-05
Bacteria;Actinobacteria;Actinobacteria;Pseudonocardiales;Pseudonocardiaceae;Pseudonocardia;Pseudonocardia.sp..TY.7	0	0	2.02634e-05	0.000212766	0.000222898	0.000253293	0.000405268	0.000202634	0.000233029
Bacteria;Actinobacteria;unidentified;unidentified;unidentified;unidentified;Actinobacteria.bacterium.IMCC19121	0.000547112	0.000425532	0.000324215	0	4.05268e-05	0	5.06586e-05	7.0922e-05	2.02634e-05
Bacteria;Actinobacteria;Actinobacteria;Streptomycetales;Streptomycetaceae;Streptomyces;Streptomyces.variabilis	2.02634e-05	1.01317e-05	1.01317e-05	5.06586e-05	7.0922e-05	1.01317e-05	6.07903e-05	8.10537e-05	3.03951e-05
Bacteria;Actinobacteria;Actinobacteria;Pseudonocardiales;Pseudonocardiaceae;Actinoalloteichus;Actinoalloteichus.sp..ADI127.7	0.000101317	5.06586e-05	0.000253293	0.000405268	0.000303951	0.000871327	0.000607903	0.000435664	0.000496454
Bacteria;Proteobacteria;Gammaproteobacteria;Enterobacterales;Enterobacteriaceae;Candidatus.Ishikawaella;Candidatus.Ishikawaella.capsulata	3.03951e-05	4.05268e-05	4.05268e-05	0	1.01317e-05	0	3.03951e-05	3.03951e-05	0
Bacteria;Actinobacteria;Actinobacteria;Streptosporangiales;Streptosporangiaceae;Streptosporangium;Streptosporangium.terrae	0	0	0	0	0	0	0	0	4.05268e-05
Bacteria;Proteobacteria;Betaproteobacteria;Burkholderiales;Burkholderiaceae;Burkholderia;Burkholderia.sp..PAMC.28687	0.000263425	0.000121581	0.000182371	0.00184397	0.00197568	0.0014387	0.002077	0.00199595	0.00178318
Bacteria;Spirochaetes;Spirochaetia;Spirochaetales;Borreliaceae;Borreliella;Borreliella.afzelii	0	0	1.01317e-05	5.06586e-05	4.05268e-05	0	0	0	0
Bacteria;Actinobacteria;Actinobacteria;Streptomycetales;Streptomycetaceae;Streptomyces;Streptomyces.nodosus	0.00263425	0.00194529	0.00288754	0.0127052	0.0134245	0.0143668	0.0115603	0.0120162	0.0122999
Bacteria;Candidatus.Bipolaricaulota;unidentified;unidentified;unidentified;Candidatus.Acetothermum;Candidatus.Acetothermum.autotrophicum	0.00173252	0.00128673	0.00134752	0.00137791	0.00158055	0.00194529	0.00116515	0.00122594	0.00174265
Bacteria;Proteobacteria;Alphaproteobacteria;Rhizobiales;Phyllobacteriaceae;Mesorhizobium;Mesorhizobium.sp..IX	1.01317e-05	0	0	0	0.000111449	0	0	0	4.05268e-05
Bacteria;Proteobacteria;Alphaproteobacteria;Rhodospirillales;Acetobacteraceae;Komagataeibacter;Komagataeibacter.oboediens	0.000131712	9.11854e-05	9.11854e-05	0	0	2.02634e-05	0	0	0
Bacteria;Proteobacteria;Gammaproteobacteria;Enterobacterales;Yersiniaceae;Chania;Chania.multitudinisentens	0.000212766	0.00029382	0.000324215	0.000222898	0.000324215	0.000101317	0.000374873	0.000405268	0.000151976
Bacteria;Firmicutes;Bacilli;Lactobacillales;Enterococcaceae;Enterococcus;Enterococcus.wangshanyuanii	1.01317e-05	1.01317e-05	2.02634e-05	9.11854e-05	2.02634e-05	6.07903e-05	0.000151976	9.11854e-05	0.000131712
Bacteria;Actinobacteria;Actinobacteria;Corynebacteriales;Mycobacteriaceae;Mycobacterium;Mycobacterium.simiae	0.000688956	0.000567376	0.000921986	0.00957447	0.00931104	0.010152	0.00907801	0.00922999	0.0102533
Bacteria;Actinobacteria;Actinobacteria;Streptomycetales;Streptomycetaceae;Streptomyces;Streptomyces.rapamycinicus	0.00157042	0.00126646	0.00263425	0.0100405	0.0102736	0.00987842	0.0105978	0.0102837	0.00953394
Bacteria;Actinobacteria;Actinobacteria;Streptomycetales;Streptomycetaceae;Streptomyces;Streptomyces.sp..NCPC.1020	0	0	0	6.07903e-05	0.000141844	0	0	0.000111449	0
Bacteria;Fusobacteria;Fusobacteriia;Fusobacteriales;Leptotrichiaceae;Leptotrichia;Leptotrichia.sp..oral.taxon.498	2.02634e-05	2.02634e-05	0	0.000111449	0	7.0922e-05	0	4.05268e-05	2.02634e-05
Bacteria;Actinobacteria;Actinobacteria;Streptomycetales;Streptomycetaceae;Streptomyces;Streptomyces.uncialis	0.000516717	0.000435664	0.000607903	0	7.0922e-05	0.000111449	4.05268e-05	3.03951e-05	9.11854e-05
Bacteria;Actinobacteria;Actinobacteria;Micrococcales;Microbacteriaceae;Microbacterium;Microbacterium.sp..XT11	0.000273556	0.000405268	0.000395137	0.0181662	0.0224316	0.023465	0.0161905	0.017001	0.0200608
Bacteria;Proteobacteria;Deltaproteobacteria;Myxococcales;unidentified;unidentified;uncultured.myxobacterium.HF0200_05J13	6.07903e-05	6.07903e-05	2.02634e-05	0	0	0	7.0922e-05	4.05268e-05	0
Bacteria;unidentified;unidentified;unidentified;unidentified;unidentified;uncultured.bacterium.UPO76	0.000455927	0.000455927	0.000536981	0.00101317	0.00152989	0.000932118	0.000861196	0.00115502	0.00145897
Bacteria;Proteobacteria;Betaproteobacteria;Burkholderiales;Burkholderiaceae;Burkholderia;Burkholderia.territorii	0.00138804	0.00165147	0.0014387	0.00552178	0.00486322	0.00510638	0.00622087	0.0056535	0.00607903
Bacteria;Proteobacteria;Alphaproteobacteria;Caulobacterales;Caulobacteraceae;Caulobacter;Caulobacter.henricii	0.00755826	0.00889564	0.00733536	0.0124519	0.0126444	0.0116008	0.0121783	0.0116413	0.0121479
Bacteria;Actinobacteria;Actinobacteria;Streptosporangiales;Streptosporangiaceae;Microbispora;Microbispora.rosea	0.00598784	0.00583587	0.0117427	0.000222898	0.000324215	0.000222898	0.000151976	7.0922e-05	0.00035461
Bacteria;Bacteroidetes;Flavobacteriia;Flavobacteriales;Flavobacteriaceae;Siansivirga;Siansivirga.zeaxanthinifaciens	0.000111449	8.10537e-05	0.000111449	0.0004154	0.000202634	0.000344478	0.000567376	0.0004154	0.000344478
Bacteria;Proteobacteria;Gammaproteobacteria;Chromatiales;Ectothiorhodospiraceae;Spiribacter;Spiribacter.curvatus	0.000486322	0.000658561	0.000445795	0.00512665	0.00380952	0.00344478	0.00398176	0.0052077	0.00464032
Bacteria;Deinococcus.Thermus;Deinococci;Deinococcales;Trueperaceae;Truepera;Truepera.radiovictrix	0.00405268	0.00348531	0.00412361	0.0225633	0.021307	0.0203141	0.0177406	0.0212867	0.0213982
Bacteria;Firmicutes;Bacilli;Bacillales;Bacillaceae;Bacillus;Bacillus.halodurans	4.05268e-05	0.000101317	9.11854e-05	7.0922e-05	0.000222898	5.06586e-05	3.03951e-05	5.06586e-05	8.10537e-05
Bacteria;Actinobacteria;Actinobacteria;Frankiales;Frankiaceae;Frankia;Frankia.sp..ACN1ag	0.000405268	0.000334347	0.000719352	0	0.000141844	0.000141844	0	0	0.000141844
Bacteria;Proteobacteria;Gammaproteobacteria;Chromatiales;Chromatiaceae;Nitrosococcus;Nitrosococcus.halophilus	0.00558257	0.00630193	0.00546099	0.00118541	0.00107396	0.000881459	0.00118541	0.00126646	0.000688956
Bacteria;Proteobacteria;Acidithiobacillia;Acidithiobacillales;Acidithiobacillaceae;Acidithiobacillus;Acidithiobacillus.thiooxidans	0.000536981	0.000759878	0.000719352	3.03951e-05	0	4.05268e-05	2.02634e-05	0	7.0922e-05
Bacteria;Proteobacteria;Alphaproteobacteria;Rhizobiales;Bradyrhizobiaceae;Bradyrhizobium;Bradyrhizobium.sp..CollC23	1.01317e-05	2.02634e-05	2.02634e-05	0	0	0	0	0	5.06586e-05
Bacteria;Actinobacteria;Actinobacteria;Micrococcales;Promicromonosporaceae;Isoptericola;Isoptericola.variabilis	0.00286727	0.0026849	0.00377913	0.0894022	0.106332	0.110142	0.0795137	0.0958967	0.0964032
Bacteria;Proteobacteria;Gammaproteobacteria;Enterobacterales;Hafniaceae;Hafnia;Hafnia.sp..CBA7124	0	1.01317e-05	1.01317e-05	7.0922e-05	0.000131712	3.03951e-05	0	3.03951e-05	5.06586e-05
Bacteria;Actinobacteria;Actinobacteria;Bifidobacteriales;Bifidobacteriaceae;Bifidobacterium;Bifidobacterium.boum	2.02634e-05	1.01317e-05	0	0	0	5.06586e-05	0	0	0
Bacteria;Actinobacteria;Actinobacteria;Pseudonocardiales;Pseudonocardiaceae;Saccharomonospora;Saccharomonospora.sp..CNQ490	0.000303951	0.000303951	0.00047619	1.01317e-05	0.000131712	3.03951e-05	0.000101317	0.000101317	0
Bacteria;Firmicutes;Bacilli;Lactobacillales;Carnobacteriaceae;Carnobacterium;Carnobacterium.sp..CP1	2.02634e-05	4.05268e-05	2.02634e-05	0.000303951	0.000111449	8.10537e-05	0.000121581	0.000111449	7.0922e-05
Bacteria;unidentified;unidentified;unidentified;unidentified;unidentified;uncultured.marine.bacterium.Ant4D5	0.000111449	3.03951e-05	6.07903e-05	2.02634e-05	0.000131712	3.03951e-05	3.03951e-05	3.03951e-05	0
Bacteria;Firmicutes;Bacilli;Lactobacillales;Streptococcaceae;Streptococcus;Streptococcus.iniae	5.06586e-05	2.02634e-05	4.05268e-05	0	0	1.01317e-05	7.0922e-05	0	0
Bacteria;unidentified;unidentified;unidentified;unidentified;unidentified;uncultured.bacterium.G1	0	2.02634e-05	0	4.05268e-05	0	2.02634e-05	0.000121581	0	5.06586e-05
Bacteria;Actinobacteria;Actinobacteria;Corynebacteriales;Mycobacteriaceae;Mycolicibacterium;Mycolicibacterium.agri	0.0126342	0.0147112	0.0179534	0	0	0	0	0	4.05268e-05
Bacteria;Proteobacteria;Betaproteobacteria;Burkholderiales;Burkholderiaceae;Burkholderia;Burkholderia.sp..KK1	0.000739615	0.00064843	0.000658561	0.00638298	0.00589666	0.00620061	0.00702128	0.00700101	0.00572442
Bacteria;Proteobacteria;Gammaproteobacteria;Enterobacterales;Enterobacteriaceae;Gibbsiella;Gibbsiella.quercinecans	0.000496454	0.000628166	0.000567376	0.00177305	0.00159068	0.00161094	0.00115502	0.00113475	0.00117528
Bacteria;Spirochaetes;Spirochaetia;Spirochaetales;Spirochaetaceae;Treponema;Treponema.putidum	5.06586e-05	0	1.01317e-05	2.02634e-05	0	0	0	0	0
Bacteria;Actinobacteria;Actinobacteria;Micromonosporales;Micromonosporaceae;Actinoplanes;Actinoplanes.sp..MN07.A0335	0	1.01317e-05	2.02634e-05	0	3.03951e-05	0	0.000121581	0	0
Bacteria;Actinobacteria;Actinobacteria;Corynebacteriales;Mycobacteriaceae;Mycobacterium;Mycobacterium.ulcerans	0.000182371	0.000162107	0.000222898	0.000324215	0.00047619	0.000273556	0.000273556	0.000445795	0.000243161
Bacteria;Nitrospirae;unidentified;unidentified;unidentified;unidentified;uncultured.Nitrospirae.bacterium	0	0	0	0	7.0922e-05	0	0	9.11854e-05	0
Bacteria;Actinobacteria;Actinobacteria;Corynebacteriales;Dietziaceae;Dietzia;Dietzia.sp..E1	1.01317e-05	1.01317e-05	0	2.02634e-05	0	0	7.0922e-05	0	0
Bacteria;Firmicutes;Bacilli;Bacillales;unidentified;Exiguobacterium;Exiguobacterium.sp..ZWU0009	0	1.01317e-05	0	0	6.07903e-05	0	5.06586e-05	0	0
Bacteria;Proteobacteria;Alphaproteobacteria;Rhizobiales;Rhizobiaceae;Rhizobium;Rhizobium.wuzhouense	0.000233029	0.000202634	0.000151976	0	0	2.02634e-05	0	0	0
Bacteria;Actinobacteria;Actinobacteria;Corynebacteriales;Gordoniaceae;Gordonia;Gordonia.hydrophobica	0.000486322	0.00070922	0.000891591	0	0	0	0	0	4.05268e-05
Bacteria;unidentified;unidentified;unidentified;unidentified;unidentified;uncultured.bacterium.878	7.0922e-05	0.000172239	3.03951e-05	0	3.03951e-05	2.02634e-05	9.11854e-05	3.03951e-05	0.000121581
Bacteria;Actinobacteria;Actinobacteria;Micrococcales;Microbacteriaceae;Microbacterium;Microbacterium.luteolum	0	0	0	3.03951e-05	2.02634e-05	3.03951e-05	4.05268e-05	4.05268e-05	0.000192503
Bacteria;Cyanobacteria;unidentified;Oscillatoriales;Oscillatoriaceae;Moorea;Moorea.producens	0.00303951	0.00267477	0.00269504	0.00222898	0.00194529	0.00174265	0.00177305	0.001692	0.00133739
Bacteria;Aquificae;Aquificae;Desulfurobacteriales;Desulfurobacteriaceae;Thermovibrio;uncultured.Thermovibrio.sp.	3.03951e-05	5.06586e-05	2.02634e-05	0.000172239	0.000192503	8.10537e-05	0.00029382	2.02634e-05	0.000111449
Bacteria;Chloroflexi;Thermomicrobia;Thermomicrobiales;Thermomicrobiaceae;Thermomicrobium;Thermomicrobium.roseum	0.00306991	0.00278622	0.00308004	0.0180041	0.0161196	0.0154407	0.0151672	0.0157345	0.0143161
Bacteria;Bacteroidetes;Flavobacteriia;Flavobacteriales;Flavobacteriaceae;Chryseobacterium;Chryseobacterium.halperniae	3.03951e-05	7.0922e-05	1.01317e-05	0	0	5.06586e-05	0	0	0
Bacteria;Actinobacteria;Actinobacteria;Streptomycetales;Streptomycetaceae;Streptomyces;Streptomyces.sp..CNH365	0	0	0	5.06586e-05	8.10537e-05	3.03951e-05	0	0	3.03951e-05
Bacteria;Proteobacteria;Alphaproteobacteria;Rhizobiales;Brucellaceae;Ochrobactrum;uncultured.Ochrobactrum.sp.	1.01317e-05	1.01317e-05	0	0.000101317	0.000141844	0	2.02634e-05	0.000172239	8.10537e-05
Bacteria;Proteobacteria;Gammaproteobacteria;unidentified;unidentified;unidentified;Robbea.sp..2.SB.2008.associated.bacterium	0	0	0	3.03951e-05	0	0	0	0	0
Bacteria;Proteobacteria;Gammaproteobacteria;Pasteurellales;Pasteurellaceae;Mannheimia;Mannheimia.sp..USDA.ARS.USMARC.1261	2.02634e-05	1.01317e-05	1.01317e-05	3.03951e-05	0	2.02634e-05	0	0	0
Bacteria;Actinobacteria;Actinobacteria;Micrococcales;Microbacteriaceae;Microbacterium;Microbacterium.chocolatum	0.000435664	0.000395137	0.000314083	0.0429585	0.0528065	0.0623911	0.0489666	0.0465957	0.0513678
Bacteria;Proteobacteria;Gammaproteobacteria;Enterobacterales;Morganellaceae;Morganella;Morganella.morganii	0.000253293	0.000192503	0.000303951	0.000729483	0.000901722	0.000982776	0.000840932	0.000810537	0.00129686
Bacteria;Actinobacteria;Actinobacteria;Pseudonocardiales;Pseudonocardiaceae;Pseudonocardia;Pseudonocardia.thermophila	0.00874367	0.00919959	0.0140426	3.03951e-05	0.000141844	4.05268e-05	5.06586e-05	9.11854e-05	0
Bacteria;unidentified;unidentified;unidentified;unidentified;unidentified;uncultured.bacterium.AB_9	3.03951e-05	4.05268e-05	3.03951e-05	0.000131712	5.06586e-05	1.01317e-05	0	0.000151976	5.06586e-05
Bacteria;Proteobacteria;Betaproteobacteria;Burkholderiales;Burkholderiaceae;Burkholderia;Burkholderia.sp..BDU8	0.000303951	0.00035461	0.000364742	0.00549139	0.0047619	0.00477204	0.00532928	0.00619048	0.00515704
Bacteria;Actinobacteria;Actinobacteria;Micrococcales;Intrasporangiaceae;Janibacter;Janibacter.sp..TYM3221	0	0	0	0	0	4.05268e-05	0	0	5.06586e-05
Bacteria;Candidatus.Tectomicrobia;unidentified;unidentified;unidentified;Candidatus.Entotheonella;Candidatus.Entotheonella.serta	0.0412158	0.0460689	0.0367984	0.000212766	0.000243161	0.000324215	0.000212766	0.000222898	0.000324215
Bacteria;Proteobacteria;Deltaproteobacteria;Myxococcales;Archangiaceae;Cystobacter;Cystobacter.sp..Cbv34	0	0	0	0	0	0	3.03951e-05	2.02634e-05	0
Bacteria;unidentified;unidentified;unidentified;unidentified;unidentified;uncultured.bacterium.UPO53	5.06586e-05	0	2.02634e-05	0.000435664	0.00029382	0.000192503	0.000253293	0.000344478	0.000172239
Bacteria;Proteobacteria;Gammaproteobacteria;Enterobacterales;Erwiniaceae;Pantoea;Pantoea.rwandensis	0.000233029	0.000172239	0.000324215	0.00070922	0.000334347	0.000435664	0.000466059	0.000597771	0.000658561
Bacteria;Firmicutes;Bacilli;Bacillales;Bacillaceae;Bacillus;Bacillus.pseudofirmus	0.000243161	0.000334347	0.000253293	0.000182371	0.000141844	0.000182371	0.000243161	0.000202634	0.000141844
Bacteria;Actinobacteria;Actinobacteria;Corynebacteriales;Corynebacteriaceae;Corynebacterium;Corynebacterium.testudinoris	0.000222898	0.000151976	0.000303951	0.00128673	0.0014387	0.000871327	0.000678825	0.00134752	0.0012766
Bacteria;Proteobacteria;Alphaproteobacteria;Rhodospirillales;Rhodospirillaceae;Niveispirillum;Niveispirillum.irakense	0.00383992	0.00432624	0.00364742	3.03951e-05	2.02634e-05	3.03951e-05	0	0	2.02634e-05
Bacteria;unidentified;unidentified;unidentified;unidentified;unidentified;uncultured.marine.bacterium.314	2.02634e-05	1.01317e-05	1.01317e-05	7.0922e-05	0	0	0	0	0
Bacteria;Proteobacteria;Alphaproteobacteria;Rhodobacterales;Rhodobacteraceae;Sulfitobacter;Sulfitobacter.sp..EE.36	1.01317e-05	2.02634e-05	0	0	0	0	2.02634e-05	0	0
Bacteria;Actinobacteria;Actinobacteria;Jiangellales;Jiangellaceae;Jiangella;Jiangella.alkaliphila	0.00481256	0.0060689	0.00863222	0.134367	0.149706	0.154043	0.137264	0.143131	0.138257
Bacteria;Verrucomicrobia;Verrucomicrobiae;Verrucomicrobiales;Verrucomicrobia.subdivision.3;Pedosphaera;Pedosphaera.parvula	0.241358	0.208217	0.196697	0.0027153	0.00214792	0.00203647	0.00326241	0.00212766	0.00176292
Bacteria;Firmicutes;Bacilli;Bacillales;Listeriaceae;Listeria;Listeria.grayi	0.000151976	0.000162107	0.000182371	0	0	2.02634e-05	0	0	0
Bacteria;Actinobacteria;Actinobacteria;Acidothermales;Acidothermaceae;Acidothermus;uncultured.Acidothermus.sp.	1.01317e-05	0	0	0	7.0922e-05	3.03951e-05	4.05268e-05	5.06586e-05	0.000131712
Bacteria;Cyanobacteria;unidentified;Oscillatoriales;Microcoleaceae;Trichodesmium;uncultured.Trichodesmium.sp.	8.10537e-05	5.06586e-05	1.01317e-05	0.000536981	0.000658561	0.000729483	0.00122594	0.000466059	0.000526849
Bacteria;Proteobacteria;Gammaproteobacteria;Chromatiales;Ectothiorhodospiraceae;Thioalkalivibrio;Thioalkalivibrio.versutus	3.03951e-05	1.01317e-05	1.01317e-05	0.0143972	0.0129179	0.0113273	0.0123202	0.0134853	0.0138501
Bacteria;Planctomycetes;Planctomycetia;Planctomycetales;Planctomycetaceae;Planctomyces;Planctomyces.sp..SH.PL14	0.0535056	0.0558967	0.0393313	0.109544	0.11535	0.105846	0.105643	0.119473	0.0987842
Bacteria;Proteobacteria;Alphaproteobacteria;Rhizobiales;Phyllobacteriaceae;Mesorhizobium;Mesorhizobium.delmotii	0.00497467	0.00506586	0.00444782	4.05268e-05	0	0	0	0	0
Bacteria;Proteobacteria;Gammaproteobacteria;Legionellales;Legionellaceae;Legionella;Legionella.lansingensis	0.000992908	0.00109422	0.000871327	0.000162107	0.000111449	0.000192503	0.00035461	0.000202634	0.000182371
Bacteria;Proteobacteria;Alphaproteobacteria;Rhizobiales;Bradyrhizobiaceae;Bradyrhizobium;Bradyrhizobium.sp..HWK12	0	0	1.01317e-05	0	0	0	0	7.0922e-05	0
Bacteria;Actinobacteria;Actinobacteria;Streptomycetales;Streptomycetaceae;Streptomyces;Streptomyces.xinghaiensis	0.000425532	0.000425532	0.000516717	0.0264843	0.0267173	0.0241033	0.0248936	0.0251976	0.0233739
Bacteria;Tenericutes;Mollicutes;Mycoplasmatales;Mycoplasmataceae;Candidatus.Hepatoplasma;Candidatus.Hepatoplasma.crinochetorum	6.07903e-05	4.05268e-05	5.06586e-05	0	0	4.05268e-05	0	0	0
Bacteria;Actinobacteria;Actinobacteria;Micrococcales;Microbacteriaceae;Curtobacterium;Curtobacterium.sp..MR_MD2014	7.0922e-05	6.07903e-05	7.0922e-05	0.0125836	0.0159473	0.0147416	0.0137082	0.0122695	0.0131307
Bacteria;Deinococcus.Thermus;Deinococci;Deinococcales;Deinococcaceae;Deinococcus;Deinococcus.proteolyticus	0.000628166	0.000719352	0.00070922	0.00254306	0.0035157	0.0029078	0.00311044	0.00297872	0.00330294
Bacteria;unidentified;unidentified;unidentified;unidentified;unidentified;uncultured.bacterium.BAC.AB649.1850	8.10537e-05	3.03951e-05	5.06586e-05	0.000516717	0.000395137	0.000445795	0.000405268	0.000374873	0.000395137
Bacteria;Actinobacteria;Actinobacteria;Corynebacteriales;Gordoniaceae;Gordonia;uncultured.Gordonia.sp.	0	0	0	9.11854e-05	0	7.0922e-05	0	3.03951e-05	6.07903e-05
Bacteria;Actinobacteria;Actinobacteria;Micrococcales;Micrococcaceae;Arthrobacter;Arthrobacter.sp.	4.05268e-05	4.05268e-05	0.000151976	5.06586e-05	0.000131712	8.10537e-05	2.02634e-05	0.000111449	3.03951e-05
Bacteria;Proteobacteria;unidentified;unidentified;unidentified;unidentified;uncultured.proteobacterium.Rifle_16ft_4_minimus_1560	2.02634e-05	0	0	0.000233029	0.000202634	9.11854e-05	0.000405268	8.10537e-05	0.000222898
Bacteria;Actinobacteria;Actinobacteria;Streptomycetales;Streptomycetaceae;Streptomyces;Streptomyces.sp..Sp080902JE.04	0	0	1.01317e-05	4.05268e-05	0	0	3.03951e-05	3.03951e-05	0
Bacteria;Firmicutes;Clostridia;Clostridiales;Clostridiaceae;Clostridium;Clostridium.tetani	0.000172239	4.05268e-05	0.000111449	0	3.03951e-05	0	0	1.01317e-05	5.06586e-05
Bacteria;Cyanobacteria;unidentified;Oscillatoriales;Oscillatoriaceae;Lyngbya;Lyngbya.majuscula	3.03951e-05	4.05268e-05	4.05268e-05	5.06586e-05	0.000131712	5.06586e-05	3.03951e-05	0.000121581	4.05268e-05
Bacteria;Actinobacteria;Actinobacteria;unidentified;unidentified;Thermobispora;Thermobispora.bispora	0.00765957	0.00787234	0.0163526	0.0608207	0.0567173	0.0627457	0.0561601	0.062381	0.0578723
Bacteria;Proteobacteria;Alphaproteobacteria;Rhodobacterales;Rhodobacteraceae;Marinovum;Marinovum.algicola	0.00132725	0.0008308	0.00101317	0.016383	0.0172543	0.0171429	0.0154711	0.0197366	0.0174063
Bacteria;Firmicutes;Bacilli;Bacillales;Bacillaceae;Bacillus;Bacillus.smithii	0.000212766	0.00035461	0.000243161	8.10537e-05	4.05268e-05	0.000182371	0.000162107	0.000141844	0.000172239
Bacteria;Actinobacteria;Actinobacteria;Micromonosporales;Micromonosporaceae;Micromonospora;Micromonospora.megalomicea	1.01317e-05	0	1.01317e-05	4.05268e-05	0.000182371	9.11854e-05	0	3.03951e-05	0
Bacteria;Actinobacteria;Actinobacteria;Streptomycetales;Streptomycetaceae;Streptomyces;Streptomyces.olivoviridis	1.01317e-05	0	0	0	3.03951e-05	3.03951e-05	0	3.03951e-05	2.02634e-05
Bacteria;Actinobacteria;Actinobacteria;Corynebacteriales;Nocardiaceae;Rhodococcus;Rhodococcus.rhodnii	0.000881459	0.00120567	0.00134752	0	0	7.0922e-05	0	3.03951e-05	0
Bacteria;Cyanobacteria;unidentified;Synechococcales;Synechococcaceae;Cyanobium;Cyanobium.gracile	0.000688956	0.000891591	0.000466059	0.0112158	0.0116515	0.0103141	0.0103647	0.0106991	0.00920973
Bacteria;Proteobacteria;Alphaproteobacteria;Rhizobiales;Rhizobiaceae;Sinorhizobium;uncultured.Sinorhizobium.sp.	1.01317e-05	1.01317e-05	0	0.000263425	0.000364742	0.000192503	0.000243161	0.000597771	0.000506586
Bacteria;unidentified;unidentified;unidentified;unidentified;unidentified;uncultured.bacterium.WT4	0	0	0	5.06586e-05	0.000101317	0.000182371	9.11854e-05	6.07903e-05	8.10537e-05
Bacteria;Actinobacteria;Actinobacteria;Micrococcales;Microbacteriaceae;Agromyces;Agromyces.ramosus	0.00323202	0.00365755	0.00328267	0	0	4.05268e-05	3.03951e-05	0	0
Bacteria;Proteobacteria;Betaproteobacteria;Burkholderiales;Oxalobacteraceae;Herbaspirillum;Herbaspirillum.rubrisubalbicans	0.000891591	0.00112462	0.000972644	0.0043769	0.00465046	0.00364742	0.00385005	0.00486322	0.00387031
Bacteria;Firmicutes;Bacilli;Bacillales;Bacillaceae;Bacillus;Bacillus.aryabhattai	0.000121581	0.000131712	0.000151976	0	0	0	0	4.05268e-05	0
Bacteria;Actinobacteria;Actinobacteria;Bifidobacteriales;Bifidobacteriaceae;Bifidobacterium;Bifidobacterium.catulorum	5.06586e-05	6.07903e-05	8.10537e-05	0	0	0	0	7.0922e-05	6.07903e-05
Bacteria;Actinobacteria;Actinobacteria;Micrococcales;Microbacteriaceae;Agromyces;Agromyces.fucosus	0.000162107	7.0922e-05	0.000131712	0	0	0	4.05268e-05	0	0
Bacteria;Actinobacteria;Actinobacteria;Streptomycetales;Streptomycetaceae;Streptomyces;Streptomyces.piomogenus	4.05268e-05	0	0	0.000162107	0.000172239	0.000101317	0	0.000101317	4.05268e-05
Bacteria;Thermotogae;Thermotogae;Thermotogales;Fervidobacteriaceae;Fervidobacterium;Fervidobacterium.islandicum	0	2.02634e-05	0	0	7.0922e-05	7.0922e-05	6.07903e-05	7.0922e-05	0.000101317
Bacteria;Actinobacteria;Actinobacteria;Streptomycetales;Streptomycetaceae;Streptomyces;Streptomyces.sp..SN.593	3.03951e-05	3.03951e-05	6.07903e-05	0.000435664	0.000466059	0.00029382	0.000212766	0.000557244	0.000344478
Bacteria;Actinobacteria;Actinobacteria;Streptomycetales;Streptomycetaceae;Streptomyces;Streptomyces.cattleya	0.00302938	0.00292806	0.0054306	0.0298987	0.0302938	0.0313374	0.0301824	0.0297771	0.0276596
Bacteria;Proteobacteria;Gammaproteobacteria;Enterobacterales;Erwiniaceae;Erwinia;Erwinia.gerundensis	0.000222898	0.000233029	0.000192503	0.0008308	0.000739615	0.000638298	0.000901722	0.000587639	0.000840932
Bacteria;Bacteroidetes;Flavobacteriia;Flavobacteriales;Flavobacteriaceae;Lutibacter;Lutibacter.profundi	0.000222898	0.000162107	0.000131712	0.000374873	0.000222898	0.000253293	0.00064843	0.000445795	0.000253293
Bacteria;Actinobacteria;Actinobacteria;Streptomycetales;Streptomycetaceae;Streptomyces;Streptomyces.flavogriseus	1.01317e-05	3.03951e-05	4.05268e-05	0.000222898	0.000212766	8.10537e-05	0.000243161	0.000141844	0.000141844
Bacteria;Proteobacteria;Deltaproteobacteria;Desulfobacterales;Desulfobacteraceae;Desulfotignum;Desulfotignum.balticum	0.000435664	0.000273556	0.000364742	0	0	5.06586e-05	0	0	5.06586e-05
Bacteria;Actinobacteria;Actinobacteria;Actinomycetales;Actinomycetaceae;Actinomyces;Actinomyces.viscosus	3.03951e-05	4.05268e-05	8.10537e-05	1.01317e-05	0	0	0	0	0
Bacteria;Actinobacteria;Actinobacteria;Streptomycetales;Streptomycetaceae;unidentified;Streptomycetaceae.bacterium.MP113.05	0.00135765	0.00136778	0.00222898	0	0	0	0	7.0922e-05	0
Bacteria;Proteobacteria;Gammaproteobacteria;Oceanospirillales;Saccharospirillaceae;Reinekea;Reinekea.forsetii	0.000688956	0.000780142	0.000668693	0.000567376	0.0004154	0.000567376	0.0004154	0.000557244	0.000547112
Bacteria;Actinobacteria;Actinobacteria;Corynebacteriales;Corynebacteriaceae;Corynebacterium;Corynebacterium.marinum	0.000121581	0.000131712	0.000182371	0.00428571	0.00449848	0.00507599	0.00395137	0.00377913	0.00467072
Bacteria;Actinobacteria;Actinobacteria;Streptomycetales;Streptomycetaceae;Streptomyces;Streptomyces.sp..100.Eco52	0	0	0	6.07903e-05	4.05268e-05	7.0922e-05	5.06586e-05	5.06586e-05	6.07903e-05
Bacteria;Proteobacteria;Alphaproteobacteria;Rhizobiales;Rhizobiaceae;Rhizobium;Rhizobium.sp..AKG.2007	0	0	0	0	0	0	0	0	2.02634e-05
Bacteria;Actinobacteria;Actinobacteria;Streptomycetales;Streptomycetaceae;Streptomyces;Streptomyces.sp..Ls2151	0	0	0	0.000101317	0	8.10537e-05	3.03951e-05	3.03951e-05	0.000131712
Bacteria;Bacteroidetes;Flavobacteriia;Flavobacteriales;Flavobacteriaceae;Elizabethkingia;Elizabethkingia.meningoseptica	0.000314083	0.000374873	0.000212766	0.000435664	0.000587639	0.000749747	0.000861196	0.000668693	0.00077001
Bacteria;Actinobacteria;Actinobacteria;Micrococcales;Microbacteriaceae;Frondihabitans;Frondihabitans.sp..762G35	0.000820669	0.000891591	0.00137791	0.0161601	0.0174671	0.0201114	0.0159676	0.0154407	0.0171733
Bacteria;unidentified;unidentified;unidentified;unidentified;unidentified;uncultured.bacterium.5H7	0.000182371	0.000435664	0.000283688	0.000699088	0.00118541	0.000547112	0.000618034	0.000364742	0.000932118
Bacteria;Actinobacteria;Actinobacteria;Streptomycetales;Streptomycetaceae;Streptomyces;Streptomyces.sp..ZL12	3.03951e-05	2.02634e-05	1.01317e-05	6.07903e-05	0.000222898	0.000587639	0	5.06586e-05	5.06586e-05
Bacteria;Proteobacteria;Gammaproteobacteria;Enterobacterales;Yersiniaceae;Yersinia;Yersinia.rohdei	8.10537e-05	0.000101317	8.10537e-05	0	0.000162107	0.000111449	0.000243161	0.000111449	8.10537e-05
Bacteria;unidentified;unidentified;unidentified;unidentified;unidentified;magneto.ovoid.bacterium.MO.1	0.00136778	0.00148936	0.00130699	0.000942249	0.000871327	0.000577508	0.000618034	0.000881459	0.000790274
Bacteria;Proteobacteria;Alphaproteobacteria;Rhizobiales;Rhizobiaceae;Shinella;Shinella.sp..HZN7	0.00132725	0.00163121	0.00136778	0.0550659	0.0601722	0.0626241	0.0503951	0.0637893	0.0574367
Bacteria;Cyanobacteria;unidentified;Synechococcales;Synechococcaceae;Synechococcus;Synechococcus.sp..CC9605	2.02634e-05	3.03951e-05	1.01317e-05	0.000547112	0.000668693	0.00064843	0.000536981	0.000982776	0.000597771
Bacteria;Proteobacteria;Alphaproteobacteria;Rhodobacterales;Rhodobacteraceae;Dinoroseobacter;Dinoroseobacter.shibae	0.000678825	0.000871327	0.000921986	0.0135562	0.0138602	0.0132118	0.0116312	0.0143364	0.0136069
Bacteria;Actinobacteria;Actinobacteria;Corynebacteriales;Mycobacteriaceae;Mycobacteroides;.Mycobacterium..stephanolepidis	0.000243161	0.000222898	0.000233029	0.0022999	0.00178318	0.00239108	0.00213779	0.00193516	0.00170213
Bacteria;Firmicutes;Bacilli;Lactobacillales;Streptococcaceae;Streptococcus;Streptococcus.parasanguinis	1.01317e-05	2.02634e-05	0	2.02634e-05	0	0	4.05268e-05	0	0
Bacteria;Actinobacteria;Actinobacteria;Corynebacteriales;Nocardiaceae;Nocardia;Nocardia.takedensis	0.00205674	0.00257345	0.0022695	0	1.01317e-05	0	0	0	0
Bacteria;Actinobacteria;Actinobacteria;Pseudonocardiales;Pseudonocardiaceae;Saccharopolyspora;Saccharopolyspora.erythraea	0.0045998	0.00450861	0.00881459	0.0666971	0.068308	0.0702432	0.069848	0.0623708	0.0599088
Bacteria;Proteobacteria;Deltaproteobacteria;unidentified;unidentified;unidentified;delta.proteobacterium.ML.1	2.02634e-05	0	0	0	5.06586e-05	3.03951e-05	1.01317e-05	3.03951e-05	5.06586e-05
Bacteria;unidentified;unidentified;unidentified;unidentified;unidentified;uncultured.bacterium.UPO43	0.000101317	3.03951e-05	1.01317e-05	0.000162107	0.000486322	0.000314083	0.000395137	0.000486322	0.000466059
Bacteria;Proteobacteria;Gammaproteobacteria;Enterobacterales;Pectobacteriaceae;Dickeya;uncultured.Dickeya.sp.	0	2.02634e-05	3.03951e-05	0	0	3.03951e-05	0	2.02634e-05	0
Bacteria;Bacteroidetes;Bacteroidia;Bacteroidales;Bacteroidaceae;Bacteroides;Bacteroides.salanitronis	5.06586e-05	5.06586e-05	2.02634e-05	0.000719352	0.00035461	0.000557244	0.000699088	0.000567376	0.0008308
Bacteria;Bacteroidetes;Flavobacteriia;Flavobacteriales;Flavobacteriaceae;Nonlabens;Nonlabens.marinus	0.000121581	8.10537e-05	0.000131712	0.000202634	0.000243161	0.000202634	0.000385005	0.000445795	0.000151976
Bacteria;Proteobacteria;Gammaproteobacteria;Oceanospirillales;Alcanivoracaceae;Alcanivorax;Alcanivorax.indicus	0.0012462	0.0012462	0.00103343	0	6.07903e-05	0	0	0	0
Bacteria;Tenericutes;Mollicutes;Mycoplasmatales;Mycoplasmataceae;Mycoplasma;Mycoplasma.pullorum	0	0	0	0	5.06586e-05	0	0	2.02634e-05	0
Bacteria;Synergistetes;Synergistia;Synergistales;Synergistaceae;Thermovirga;Thermovirga.lienii	0.000526849	0.000385005	0.000486322	8.10537e-05	2.02634e-05	8.10537e-05	0.000101317	0.000101317	4.05268e-05
Bacteria;Proteobacteria;Alphaproteobacteria;Rhizobiales;Rhodobiaceae;Parvibaculum;Parvibaculum.sp..S18.4	2.02634e-05	1.01317e-05	0	5.06586e-05	0	0	0	0	0
Bacteria;Proteobacteria;Betaproteobacteria;Burkholderiales;Burkholderiaceae;Burkholderia;Burkholderia.sp..CCGE1002	0.000992908	0.000861196	0.000952381	0.0172442	0.0159372	0.0155826	0.0181763	0.0192705	0.0179331
Bacteria;Actinobacteria;Actinobacteria;Streptomycetales;Streptomycetaceae;Streptomyces;Streptomyces.ficellus	1.01317e-05	7.0922e-05	3.03951e-05	0.000141844	0.000243161	0.000111449	0.000111449	0.000303951	0.000162107
Bacteria;Firmicutes;Clostridia;Clostridiales;Clostridiaceae;Clostridium;Clostridium.kluyveri	0.000243161	0.000121581	0.000151976	0.000131712	8.10537e-05	0.000182371	0.000405268	9.11854e-05	0.000243161
Bacteria;Proteobacteria;Alphaproteobacteria;Rhizobiales;Rhizobiaceae;Rhizobium;Rhizobium.sp..IE4771	0.000202634	0.000233029	0.000172239	0.00167173	0.0016616	0.00156028	0.00182371	0.00204661	0.00176292
Bacteria;Proteobacteria;Alphaproteobacteria;Rhizobiales;Rhizobiaceae;Rhizobium;Rhizobium.rhizosphaerae	0.00162107	0.00170213	0.00165147	0	0	0	0	0	3.03951e-05
Bacteria;Bacteroidetes;Flavobacteriia;Flavobacteriales;Flavobacteriaceae;Wenyingzhuangia;Wenyingzhuangia.fucanilytica	0.000121581	0.000222898	8.10537e-05	0.000344478	9.11854e-05	0.000273556	0.000121581	0.000172239	0.000202634
Bacteria;Firmicutes;Bacilli;Bacillales;Paenibacillaceae;Paenibacillus;Paenibacillus.sp..RUD330	0	0	0	0.0120567	0.0134549	0.0109929	0.0112462	0.0125228	0.0136474
Bacteria;Cyanobacteria;unidentified;Synechococcales;Synechococcaceae;Thermosynechococcus;Thermosynechococcus.vulcanus	4.05268e-05	0.000121581	7.0922e-05	0.000151976	9.11854e-05	0.000151976	0.000131712	0.000263425	6.07903e-05
Bacteria;Proteobacteria;Betaproteobacteria;Burkholderiales;Burkholderiaceae;Burkholderia;Burkholderia.pyrrocinia	0.000759878	0.000790274	0.000729483	0.00425532	0.00363728	0.00363728	0.00417427	0.00382979	0.00392097
Bacteria;Proteobacteria;Alphaproteobacteria;Rhodospirillales;Rhodospirillaceae;Inquilinus;Inquilinus.limosus	0.0633333	0.0624721	0.0630193	0.000678825	0.000607903	0.000374873	0.000364742	0.0004154	0.000303951
Bacteria;unidentified;unidentified;unidentified;unidentified;unidentified;uncultured.bacterium.F4.01	0.00148936	0.00163121	0.000972644	0.000719352	0.000749747	0.000678825	0.000699088	0.000921986	0.000911854
Bacteria;Proteobacteria;Alphaproteobacteria;Rhizobiales;Beijerinckiaceae;Methylocella;uncultured.Methylocella.sp.	4.05268e-05	9.11854e-05	3.03951e-05	0.000303951	0.000222898	0.000334347	0.000253293	0.000395137	0.000425532
Bacteria;Proteobacteria;Alphaproteobacteria;Rhodospirillales;Rhodospirillaceae;Phaeospirillum;Phaeospirillum.molischianum	0.00297872	0.0031003	0.00345491	0.000101317	1.01317e-05	0	4.05268e-05	2.02634e-05	0
Bacteria;Actinobacteria;Actinobacteria;Streptomycetales;Streptomycetaceae;Streptomyces;Streptomyces.spiroverticillatus	2.02634e-05	0	5.06586e-05	8.10537e-05	0.000121581	0.000141844	0	4.05268e-05	0
Bacteria;Bacteroidetes;Flavobacteriia;Flavobacteriales;Flavobacteriaceae;Capnocytophaga;Capnocytophaga.gingivalis	3.03951e-05	4.05268e-05	2.02634e-05	0.000162107	0.000182371	0.000233029	0.000131712	0.000273556	8.10537e-05
Bacteria;Firmicutes;Bacilli;Bacillales;unidentified;Exiguobacterium;Exiguobacterium.sibiricum	1.01317e-05	2.02634e-05	2.02634e-05	0.000202634	0.000364742	7.0922e-05	0.000162107	0.000212766	9.11854e-05
Bacteria;Firmicutes;Clostridia;Clostridiales;Peptococcaceae;Desulfotomaculum;Desulfotomaculum.ruminis	0.000597771	0.000729483	0.000567376	0.000121581	0.000283688	0.000445795	0.000131712	0.000243161	0.000151976
Bacteria;Proteobacteria;Betaproteobacteria;Burkholderiales;Burkholderiaceae;Paraburkholderia;Paraburkholderia.nodosa	0.00511651	0.00508612	0.00590679	5.06586e-05	0	0	0	0	3.03951e-05
Bacteria;Proteobacteria;Alphaproteobacteria;Rhizobiales;Phyllobacteriaceae;Mesorhizobium;Mesorhizobium.sp.	0.0782371	0.0861702	0.0815907	3.03951e-05	0	2.02634e-05	0	0	0
Bacteria;Proteobacteria;Betaproteobacteria;Burkholderiales;Oxalobacteraceae;Janthinobacterium;Janthinobacterium.sp..LM6	0.000202634	0.000172239	0.000131712	0.0089767	0.00834853	0.00823708	0.0102938	0.00880446	0.00904762
Bacteria;Aquificae;Aquificae;Aquificales;Aquificaceae;Thermocrinis;Thermocrinis.ruber	0.000182371	0.000334347	0.000212766	0.000334347	0.000111449	0.000101317	7.0922e-05	5.06586e-05	6.07903e-05
Bacteria;Actinobacteria;Actinobacteria;Micrococcales;Micrococcaceae;Kocuria;Kocuria.turfanensis	0.000395137	0.000233029	0.000425532	0.0216008	0.0241135	0.0236272	0.0231307	0.0220466	0.0204255
Bacteria;Firmicutes;Bacilli;Bacillales;Bacillaceae;Bacillus;Bacillus.methanolicus	0.000283688	0.00047619	0.000526849	4.05268e-05	0.000121581	8.10537e-05	0.000151976	8.10537e-05	3.03951e-05
Bacteria;Actinobacteria;Actinobacteria;Streptomycetales;Streptomycetaceae;Streptomyces;Streptomyces.sp..W9	0	0	0	3.03951e-05	4.05268e-05	0.000101317	0	8.10537e-05	8.10537e-05
Bacteria;Proteobacteria;Alphaproteobacteria;Rhizobiales;Rhizobiaceae;Sinorhizobium;Sinorhizobium.sp..M14	0	0	0	0.000729483	0.000496454	0.000668693	0.000435664	0.000749747	0.00029382
Bacteria;Firmicutes;Bacilli;Lactobacillales;Enterococcaceae;Enterococcus;Enterococcus.casseliflavus	8.10537e-05	3.03951e-05	1.01317e-05	8.10537e-05	0.000141844	0	3.03951e-05	7.0922e-05	4.05268e-05
Bacteria;Firmicutes;Clostridia;Clostridiales;Peptococcaceae;Candidatus.Desulforudis;Candidatus.Desulforudis.audaxviator	0.00119554	0.00103343	0.00121581	0.00435664	0.0031307	0.00398176	0.00343465	0.00390071	0.00378926
Bacteria;Actinobacteria;Actinobacteria;Streptosporangiales;Thermomonosporaceae;Actinoallomurus;Actinoallomurus.sp.	0	1.01317e-05	2.02634e-05	0.000182371	0.00035461	0.000425532	0.000385005	0.000455927	0.000466059
Bacteria;Firmicutes;Bacilli;Lactobacillales;Leuconostocaceae;Weissella;Weissella.paramesenteroides	3.03951e-05	2.02634e-05	1.01317e-05	2.02634e-05	0	0	9.11854e-05	0	0
Bacteria;Proteobacteria;Alphaproteobacteria;Rhizobiales;Methylocystaceae;Methylocystis;Methylocystis.sp..SC2	0.00469098	0.0045998	0.00571429	0.0159777	0.0157548	0.0129483	0.0133232	0.0158055	0.0170111
Bacteria;Firmicutes;Bacilli;Bacillales;Paenibacillaceae;Paenibacillus;Paenibacillus.odorifer	0.000385005	0.000303951	0.000202634	0.00035461	0.000263425	0.000182371	6.07903e-05	0.000374873	0.000233029
Bacteria;Proteobacteria;Oligoflexia;Bacteriovoracales;Bacteriovoracaceae;Bacteriovorax;Bacteriovorax.stolpii	0.000972644	0.000962513	0.000810537	0.000131712	0.000324215	0.000121581	0.000233029	0.000162107	0.000121581
Bacteria;Actinobacteria;Actinobacteria;Bifidobacteriales;Bifidobacteriaceae;Bifidobacterium;Bifidobacterium.pseudocatenulatum	9.11854e-05	0.000182371	0.000111449	0.000192503	8.10537e-05	0.000243161	0.000192503	0.000162107	0.000172239
Bacteria;unidentified;unidentified;unidentified;unidentified;unidentified;uncultured.bacterium.Rifle_16ft_4_minimus_19379	4.05268e-05	8.10537e-05	1.01317e-05	0.00119554	0.00111449	0.00047619	0.000628166	0.000942249	0.000536981
Bacteria;Proteobacteria;Alphaproteobacteria;Rhizobiales;Hyphomicrobiaceae;Filomicrobium;Candidatus.Filomicrobium.marinum	0.00107396	0.00122594	0.00130699	0.00838906	0.00840932	0.00796353	0.00974671	0.00888551	0.0103749
Bacteria;Actinobacteria;Actinobacteria;Streptosporangiales;Streptosporangiaceae;Herbidospora;Herbidospora.yilanensis	0.00152989	0.00173252	0.0026849	0	0	0	0	0	3.03951e-05
Bacteria;Proteobacteria;Alphaproteobacteria;Rhodobacterales;Rhodobacteraceae;Octadecabacter;Octadecabacter.arcticus	0.000658561	0.00077001	0.000820669	0.000688956	0.00138804	0.00113475	0.00064843	0.000982776	0.000790274
Bacteria;Actinobacteria;Actinobacteria;Streptomycetales;Streptomycetaceae;Streptomyces;Streptomyces.fungicidicus	0.000324215	0.000202634	0.000344478	0.000243161	8.10537e-05	9.11854e-05	0.000273556	0.000141844	0.000172239
Bacteria;Bacteroidetes;Flavobacteriia;Flavobacteriales;Flavobacteriaceae;Flavobacterium;Flavobacterium.frigoris	0.000628166	0.000790274	0.000283688	0	1.01317e-05	0	0	0	0
Bacteria;Proteobacteria;Betaproteobacteria;Burkholderiales;Burkholderiaceae;Burkholderia;Burkholderia.sp..Bp5365	0	1.01317e-05	0	6.07903e-05	0	7.0922e-05	0	0	0
Bacteria;Firmicutes;Bacilli;Bacillales;Paenibacillaceae;Paenibacillus;Paenibacillus.sp..lzh.N1	1.01317e-05	0	0	2.02634e-05	5.06586e-05	0	0	0	0
Bacteria;Actinobacteria;Actinobacteria;Streptomycetales;Streptomycetaceae;Streptomyces;Streptomyces.sp..Sp080513SC.11	1.01317e-05	0	0	0	0	2.02634e-05	5.06586e-05	3.03951e-05	0
Bacteria;Actinobacteria;Actinobacteria;Micromonosporales;Micromonosporaceae;Actinoplanes;Actinoplanes.liguriensis	1.01317e-05	5.06586e-05	1.01317e-05	0.000202634	0.000303951	0.000253293	0.000233029	0.00047619	0.000283688
Bacteria;Firmicutes;Bacilli;Bacillales;Bacillaceae;Geobacillus;Geobacillus.sp..JS12	0	0	3.03951e-05	0.000253293	0.000162107	0.000121581	0.000141844	0.000101317	0.000151976
Bacteria;Firmicutes;Bacilli;Bacillales;Bacillaceae;Halobacillus;Halobacillus.halophilus	4.05268e-05	0.000101317	8.10537e-05	0.000151976	9.11854e-05	9.11854e-05	2.02634e-05	5.06586e-05	0
Bacteria;Firmicutes;Clostridia;Clostridiales;Peptococcaceae;Desulfallas;Desulfallas.gibsoniae	0.00170213	0.0014387	0.00141844	0.000871327	0.000881459	0.000840932	0.0008308	0.000861196	0.000385005
Bacteria;unidentified;unidentified;unidentified;unidentified;unidentified;uncultured.bacterium.AR_456	1.01317e-05	6.07903e-05	2.02634e-05	0.000324215	3.03951e-05	0.000202634	0.000141844	0.000101317	0.000151976
Bacteria;Proteobacteria;Gammaproteobacteria;Enterobacterales;Morganellaceae;Providencia;Providencia.sp..2D	0	0	0	0	0	0	0	0	2.02634e-05
Bacteria;Bacteroidetes;Bacteroidia;Bacteroidales;Bacteroidaceae;Bacteroides;Bacteroides.caecimuris	5.06586e-05	4.05268e-05	5.06586e-05	0.000172239	0.000121581	0.000182371	0.0004154	0.000192503	0.000222898
Bacteria;Bacteroidetes;Sphingobacteriia;Sphingobacteriales;Sphingobacteriaceae;Pedobacter;Pedobacter.cryoconitis	0.0012766	0.00126646	0.000972644	0.00141844	0.0014691	0.00232016	0.00172239	0.00119554	0.00247214
Bacteria;Proteobacteria;Betaproteobacteria;Burkholderiales;Burkholderiaceae;Ralstonia;Ralstonia.insidiosa	0.00070922	0.000911854	0.000719352	0.0120162	0.00990881	0.00926039	0.0108409	0.0108004	0.00995947
Bacteria;Proteobacteria;Gammaproteobacteria;Pasteurellales;Pasteurellaceae;Mannheimia;Mannheimia.haemolytica	0.000101317	8.10537e-05	7.0922e-05	0.000131712	0.000111449	0.000111449	0.000162107	0.000131712	0.000222898
Bacteria;Actinobacteria;Actinobacteria;Bifidobacteriales;Bifidobacteriaceae;Bifidobacterium;Bifidobacterium.breve	4.05268e-05	4.05268e-05	9.11854e-05	0.00182371	0.00137791	0.00160081	0.00157042	0.00215805	0.00147923
Bacteria;Proteobacteria;Alphaproteobacteria;Rhizobiales;Bartonellaceae;Bartonella;Bartonella.sp..WD16.2	4.05268e-05	7.0922e-05	7.0922e-05	3.03951e-05	0	0	3.03951e-05	0	2.02634e-05
Bacteria;unidentified;unidentified;unidentified;unidentified;unidentified;uncultured.bacterium.lac121	0.00187437	0.00220871	0.00161094	0.00721378	0.00619048	0.00589666	0.00594732	0.00621074	0.00572442
Bacteria;Candidatus.Peregrinibacteria;Candidatus.Peribacteria;Candidatus.Peribacterales;unidentified;Candidatus.Peribacter;Candidatus.Peribacter.riflensis	1.01317e-05	0	0	0.00378926	0.00220871	0.0031307	0.00243161	0.00315096	0.00263425
Bacteria;Cyanobacteria;unidentified;Synechococcales;Synechococcaceae;Synechococcus;Synechococcus.sp..WH.8101	1.01317e-05	0	0	5.06586e-05	3.03951e-05	0.000141844	7.0922e-05	0	7.0922e-05
Bacteria;Firmicutes;Clostridia;Clostridiales;Peptococcaceae;Desulfosporosinus;Desulfosporosinus.orientis	0.000557244	0.000699088	0.000668693	8.10537e-05	0.000162107	0.000202634	0.000121581	0.000233029	0.000141844
Bacteria;Firmicutes;Bacilli;Lactobacillales;Streptococcaceae;Streptococcus;Streptococcus.respiraculi	1.01317e-05	1.01317e-05	0	0	0	2.02634e-05	0	0	0
Bacteria;Actinobacteria;Actinobacteria;Streptomycetales;Streptomycetaceae;Streptomyces;Streptomyces.scabrisporus	0.00880446	0.0111651	0.013921	0	4.05268e-05	3.03951e-05	7.0922e-05	7.0922e-05	0
Bacteria;Actinobacteria;Actinobacteria;Streptosporangiales;Thermomonosporaceae;Actinomadura;Actinomadura.sp..RD001933	1.01317e-05	0	0	0.000141844	0	0	0	0	0
Bacteria;Acidobacteria;unidentified;unidentified;unidentified;unidentified;uncultured.Acidobacteria.bacterium.Rifle_16ft_4_minimus_33681	0.000101317	0.000202634	0.000233029	0.000699088	0.0008308	0.000486322	0.000567376	0.000374873	0.000263425
Bacteria;Actinobacteria;Actinobacteria;Bifidobacteriales;Bifidobacteriaceae;Bifidobacterium;uncultured.Bifidobacterium.sp.	2.02634e-05	0	0	0	0	9.11854e-05	0.000192503	7.0922e-05	0.000141844
Bacteria;Planctomycetes;Planctomycetia;Planctomycetales;unidentified;unidentified;uncultured.planctomycete.13FN	7.0922e-05	4.05268e-05	5.06586e-05	0	6.07903e-05	4.05268e-05	8.10537e-05	0	6.07903e-05
Bacteria;Proteobacteria;Deltaproteobacteria;unidentified;Candidatus.Desulfofervidaceae;Candidatus.Desulfofervidus;Candidatus.Desulfofervidus.auxilii	0.000861196	0.00100304	0.000820669	0.000131712	0.000121581	0.000101317	3.03951e-05	0.000111449	0.000283688
Bacteria;Proteobacteria;Alphaproteobacteria;Rhizobiales;Rhizobiaceae;Sinorhizobium;Sinorhizobium.terangae	1.01317e-05	0	0	4.05268e-05	0	0	0	2.02634e-05	0
Bacteria;Proteobacteria;Epsilonproteobacteria;Campylobacterales;Helicobacteraceae;Helicobacter;Helicobacter.heilmannii	4.05268e-05	2.02634e-05	6.07903e-05	3.03951e-05	6.07903e-05	5.06586e-05	0.000131712	2.02634e-05	6.07903e-05
Bacteria;Proteobacteria;Betaproteobacteria;Burkholderiales;Burkholderiaceae;Paraburkholderia;Paraburkholderia.phymatum	0.0039615	0.00366768	0.00358663	0.0129281	0.0121175	0.0120365	0.0141236	0.0138703	0.0110436
Bacteria;Proteobacteria;Alphaproteobacteria;Rhizobiales;Phyllobacteriaceae;Mesorhizobium;Mesorhizobium.sp..ACMP18	0	0	0	9.11854e-05	6.07903e-05	4.05268e-05	5.06586e-05	6.07903e-05	0
Bacteria;Firmicutes;Bacilli;Lactobacillales;Streptococcaceae;Streptococcus;Streptococcus.troglodytae	0	1.01317e-05	0	0	0	3.03951e-05	0	0	0
Bacteria;Firmicutes;Bacilli;Bacillales;Alicyclobacillaceae;Kyrpidia;Kyrpidia.tusciae	0.00064843	0.000567376	0.000607903	0.00101317	0.000840932	0.00108409	0.00136778	0.00123607	0.00108409
Bacteria;Actinobacteria;Actinobacteria;Pseudonocardiales;Pseudonocardiaceae;Saccharothrix;Saccharothrix.syringae	0.00380952	0.0041844	0.00752786	0.000111449	4.05268e-05	9.11854e-05	0.000243161	6.07903e-05	0.000283688
Bacteria;Proteobacteria;unidentified;unidentified;unidentified;unidentified;uncultured.proteobacterium.DelRiverFos06H03	0	0	0	0	0	0	0	0	2.02634e-05
Bacteria;Proteobacteria;Deltaproteobacteria;Myxococcales;Polyangiaceae;Jahnella;Jahnella.sp..MSr9139	0.000455927	0.000334347	0.000283688	0.000425532	0.000324215	0.000212766	0.0004154	0.000405268	7.0922e-05
Bacteria;Proteobacteria;Alphaproteobacteria;Rhizobiales;Brucellaceae;Brucella;Brucella.ovis	0	1.01317e-05	1.01317e-05	4.05268e-05	7.0922e-05	3.03951e-05	3.03951e-05	0.000121581	3.03951e-05
Bacteria;unidentified;unidentified;unidentified;unidentified;unidentified;uncultured.bacterium.A1Q1_fos_2101	6.07903e-05	3.03951e-05	3.03951e-05	4.05268e-05	0	0	0	5.06586e-05	0
Bacteria;Nitrospirae;unidentified;unidentified;unidentified;unidentified;uncultured.Nitrospirae.bacterium.Rifle_16ft_4_minimus_27962	0	0	0	0.000141844	0.000121581	0	0.000243161	0	0.000151976
Bacteria;Actinobacteria;Actinobacteria;Micrococcales;Microbacteriaceae;Microbacterium;Microbacterium.oxydans	0.000749747	0.000719352	0.000861196	7.0922e-05	0	0	0	0	0
Bacteria;Spirochaetes;Spirochaetia;Spirochaetales;Spirochaetaceae;Sphaerochaeta;Sphaerochaeta.pleomorpha	0.000233029	0.000182371	0.000233029	0.000222898	0.000101317	0.000101317	0.000253293	0.000131712	0.000222898
Bacteria;Proteobacteria;Epsilonproteobacteria;Campylobacterales;Helicobacteraceae;Helicobacter;Helicobacter.himalayensis	1.01317e-05	1.01317e-05	3.03951e-05	0.000182371	1.01317e-05	0.000101317	5.06586e-05	0.000243161	0.000162107
Bacteria;Firmicutes;Bacilli;Bacillales;Bacillaceae;Bacillus;Bacillus.clausii	0.000121581	0.000222898	0.000162107	0.000131712	0.000364742	5.06586e-05	0.000344478	0.000202634	0.000172239
Bacteria;unidentified;unidentified;unidentified;unidentified;unidentified;uncultured.bacterium.5G4	0.000587639	0.000425532	0.000466059	0.00106383	0.00112462	0.00100304	0.00070922	0.00137791	0.00137791
Bacteria;Bacteroidetes;Bacteroidia;Bacteroidales;Prevotellaceae;Prevotella;Prevotella.paludivivens	0.000212766	0.000233029	0.000111449	1.01317e-05	0	0	0	0	0
Bacteria;Actinobacteria;Actinobacteria;Actinomycetales;unidentified;unidentified;uncultured.actinomycete	0	2.02634e-05	0	0	0	0	0	0	0.000121581
Bacteria;Proteobacteria;Gammaproteobacteria;Enterobacterales;Pectobacteriaceae;Brenneria;Brenneria.goodwinii	0.00047619	0.000496454	0.000547112	0.000719352	0.000759878	0.000516717	0.000810537	0.000840932	0.000759878
Bacteria;Actinobacteria;Actinobacteria;Streptomycetales;Streptomycetaceae;Streptomyces;Streptomyces.scopuliridis	0.00180344	0.00132725	0.00261398	0	0	6.07903e-05	6.07903e-05	0.000141844	0.000131712
Bacteria;Actinobacteria;Actinobacteria;Corynebacteriales;Mycobacteriaceae;Mycobacterium;Mycobacterium.sp..MS1601	0.00276596	0.00369807	0.00356636	0.0153698	0.0171023	0.0181256	0.0137082	0.0148531	0.0151165
Bacteria;Firmicutes;Bacilli;Bacillales;Bacillaceae;Geobacillus;Geobacillus.thermodenitrificans	8.10537e-05	9.11854e-05	0.000151976	0.000131712	8.10537e-05	0.000121581	0.000131712	3.03951e-05	9.11854e-05
Bacteria;Actinobacteria;Actinobacteria;Bifidobacteriales;Bifidobacteriaceae;Bifidobacterium;Bifidobacterium.dentium	2.02634e-05	1.01317e-05	4.05268e-05	0.000628166	0.00070922	0.000658561	0.000719352	0.000688956	0.000557244
Bacteria;Proteobacteria;Gammaproteobacteria;Enterobacterales;Yersiniaceae;Serratia;Serratia.sp..FGI94	4.05268e-05	2.02634e-05	2.02634e-05	0.000851064	0.000587639	0.000810537	0.000587639	0.000719352	0.000699088
Bacteria;Actinobacteria;Actinobacteria;Streptomycetales;Streptomycetaceae;Streptomyces;Streptomyces.sp..WAC4685	0	0	0	0	0	3.03951e-05	0	1.01317e-05	9.11854e-05
Bacteria;Firmicutes;Bacilli;Lactobacillales;Lactobacillaceae;Lactobacillus;Lactobacillus.acidophilus	2.02634e-05	1.01317e-05	2.02634e-05	2.02634e-05	0	5.06586e-05	5.06586e-05	4.05268e-05	0
Bacteria;Actinobacteria;Actinobacteria;Streptomycetales;Streptomycetaceae;Streptomyces;Streptomyces.sp..AAH66.3	1.01317e-05	0	0	0	0	0	2.02634e-05	0	0
Bacteria;Actinobacteria;Actinobacteria;Corynebacteriales;Mycobacteriaceae;Mycobacterium;Mycobacterium.haemophilum	0.00157042	0.00136778	0.00211753	0.00269504	0.00306991	0.00284701	0.00258359	0.00247214	0.00292806
Bacteria;Proteobacteria;Alphaproteobacteria;Rhizobiales;Xanthobacteraceae;Ancylobacter;Ancylobacter.sp..OL1	0	0	0	2.02634e-05	0	0	0	0	0
Bacteria;Actinobacteria;Actinobacteria;Streptomycetales;Streptomycetaceae;Streptomyces;Streptomyces.sp..WP.4669	0	2.02634e-05	0	1.01317e-05	3.03951e-05	1.01317e-05	0	0	0.000395137
Bacteria;Proteobacteria;Deltaproteobacteria;Myxococcales;Myxococcaceae;Myxococcus;Myxococcus.stipitatus	0.0104357	0.0100304	0.0091692	0.0477102	0.0459169	0.0395137	0.0452888	0.0477406	0.0394833
Bacteria;unidentified;unidentified;unidentified;unidentified;unidentified;uncultured.bacterium.A1Q1_fos_568	0.000334347	0.000202634	0.000283688	0.00635258	0.0066464	0.00743668	0.00700101	0.00663627	0.00671733
Bacteria;Firmicutes;Erysipelotrichia;Erysipelotrichales;Erysipelotrichaceae;Turicibacter;Turicibacter.sp..H121	1.01317e-05	2.02634e-05	0	0	4.05268e-05	4.05268e-05	0	0	0.0010537
Bacteria;Bacteroidetes;Flavobacteriia;Flavobacteriales;Flavobacteriaceae;Chryseobacterium;Chryseobacterium.indologenes	0.000334347	0.000303951	0.000151976	0.00156028	0.000840932	0.000891591	0.0016616	0.000952381	0.00117528
Bacteria;Firmicutes;Clostridia;Clostridiales;Clostridiales.Family.XVI..Incertae.Sedis;Carboxydocella;Carboxydocella.thermautotrophica	8.10537e-05	4.05268e-05	0.000131712	0.000618034	0.000425532	0.000374873	0.000516717	0.000385005	0.000344478
Bacteria;Proteobacteria;Alphaproteobacteria;Rhizobiales;Bartonellaceae;Bartonella;Bartonella.sp..KP283b	0	0	0	0	0	0	0	1.01317e-05	0
Bacteria;Bacteroidetes;Sphingobacteriia;Sphingobacteriales;Sphingobacteriaceae;Mucilaginibacter;Mucilaginibacter.sp..BJC16.A31	0.00262411	0.00339412	0.00287741	0.00250253	0.0018845	0.00197568	0.00297872	0.00193516	0.00253293
Bacteria;Chlorobi;Chlorobia;Chlorobiales;Chlorobiaceae;Chlorobium;Chlorobium.phaeobacteroides	0.00187437	0.00152989	0.00171226	0.000780142	0.000851064	0.000668693	0.00120567	0.00121581	0.00103343
Bacteria;Verrucomicrobia;Spartobacteria;Chthoniobacterales;Chthoniobacteraceae;Chthoniobacter;Chthoniobacter.flavus	0.117984	0.130821	0.0841337	5.06586e-05	0	3.03951e-05	2.02634e-05	3.03951e-05	2.02634e-05
Bacteria;Firmicutes;Bacilli;Bacillales;Staphylococcaceae;Staphylococcus;Staphylococcus.nepalensis	1.01317e-05	1.01317e-05	2.02634e-05	0	0	5.06586e-05	4.05268e-05	0	0
Bacteria;Proteobacteria;Alphaproteobacteria;Rhizobiales;Methylobacteriaceae;Microvirga;Microvirga.zambiensis	0	0	0	0	8.10537e-05	0	0	0	0
Bacteria;Firmicutes;Bacilli;Bacillales;Staphylococcaceae;Macrococcus;Macrococcus.sp..IME1552	0	0	0	0	3.03951e-05	0	1.01317e-05	0	0.000101317
Bacteria;Actinobacteria;Actinobacteria;Streptomycetales;Streptomycetaceae;Streptomyces;Streptomyces.sviceus	0.000283688	0.000233029	0.000162107	0	0	0	0	5.06586e-05	0
Bacteria;Actinobacteria;Actinobacteria;Streptomycetales;Streptomycetaceae;Streptomyces;Streptomyces.sp..WT3	3.03951e-05	2.02634e-05	2.02634e-05	0.000101317	8.10537e-05	0.000253293	9.11854e-05	0.000151976	0.000283688
Bacteria;unidentified;unidentified;unidentified;unidentified;unidentified;uncultured.bacterium.F2_16	0	0	0	4.05268e-05	0.000121581	0	8.10537e-05	3.03951e-05	0
Bacteria;Proteobacteria;Gammaproteobacteria;Pasteurellales;Pasteurellaceae;Pasteurella;Pasteurella.multocida	0.000283688	0.000516717	0.000172239	0.00131712	0.000688956	0.000810537	0.000881459	0.00116515	0.000678825
Bacteria;Actinobacteria;Actinobacteria;Streptosporangiales;Streptosporangiaceae;Microtetraspora;Microtetraspora.malaysiensis	0.00412361	0.00362715	0.00819656	9.11854e-05	3.03951e-05	0	0	0	0
Bacteria;Bacteroidetes;Bacteroidia;Bacteroidales;Tannerellaceae;Parabacteroides;uncultured.Parabacteroides.sp.	1.01317e-05	0	0	0	3.03951e-05	0	2.02634e-05	0	0
Bacteria;Actinobacteria;Actinobacteria;Bifidobacteriales;Bifidobacteriaceae;Bifidobacterium;Bifidobacterium.animalis	9.11854e-05	5.06586e-05	6.07903e-05	0.00214792	0.00237082	0.00295846	0.00212766	0.00250253	0.00300912
Bacteria;Bacteroidetes;Flavobacteriia;Flavobacteriales;Flavobacteriaceae;Gramella;Gramella.flava	0.00035461	0.00029382	0.000182371	0.000557244	0.000506586	0.000557244	0.00117528	0.000526849	0.000992908
Bacteria;Proteobacteria;Alphaproteobacteria;Rhizobiales;Bartonellaceae;Bartonella;Bartonella.henselae	0.000192503	6.07903e-05	0.000121581	7.0922e-05	0	3.03951e-05	5.06586e-05	4.05268e-05	5.06586e-05
Bacteria;Thermotogae;Thermotogae;Thermotogales;Thermotogaceae;Thermotoga;uncultured.Thermotoga.sp.	1.01317e-05	1.01317e-05	1.01317e-05	0	0	3.03951e-05	0	0	3.03951e-05
Bacteria;Actinobacteria;Actinobacteria;Micrococcales;Microbacteriaceae;Agromyces;Agromyces.mediolanus	1.01317e-05	0	0	6.07903e-05	4.05268e-05	6.07903e-05	4.05268e-05	0	0.000172239
Bacteria;Proteobacteria;Gammaproteobacteria;Oceanospirillales;Oceanospirillaceae;Oleispira;Oleispira.antarctica	0.000952381	0.000891591	0.000688956	0.000324215	0.000151976	0.000364742	0.000263425	0.000567376	0.000445795
Bacteria;Deinococcus.Thermus;Deinococci;Thermales;Thermaceae;Thermus;Thermus.thermophilus	0.00111449	0.00111449	0.00104357	0.0064539	0.00574468	0.00491388	0.00409321	0.00553191	0.00618034
Bacteria;Actinobacteria;Actinobacteria;Pseudonocardiales;Pseudonocardiaceae;Alloactinosynnema;Alloactinosynnema.sp..L.07	0.00475177	0.0056231	0.00929078	0.0548835	0.0570719	0.0650557	0.051003	0.0540831	0.0531206
Bacteria;unidentified;unidentified;unidentified;unidentified;unidentified;uncultured.bacterium.UPO38	3.03951e-05	5.06586e-05	1.01317e-05	0.00112462	0.000891591	0.000486322	0.000759878	0.000952381	0.000992908
Bacteria;Aquificae;Aquificae;Aquificales;Hydrogenothermaceae;Sulfurihydrogenibium;uncultured.Sulfurihydrogenibium.sp.	0	0	0	0	0	7.0922e-05	0	0	0
Bacteria;Proteobacteria;Betaproteobacteria;Burkholderiales;Oxalobacteraceae;Herbaspirillum;Herbaspirillum.frisingense	0.000141844	0.000151976	0.000141844	0.0344377	0.0307295	0.0303242	0.0350861	0.0377102	0.0326748
Bacteria;Firmicutes;Bacilli;Bacillales;Bacillaceae;Bacillus;Bacillus.jeotgali	0.000162107	0.000172239	0.000192503	0.000212766	0.000182371	0.000182371	0.000303951	0.000283688	8.10537e-05
Bacteria;Proteobacteria;Betaproteobacteria;Burkholderiales;Burkholderiaceae;Ralstonia;Ralstonia.sp..AJ110405	0	0	0	0	3.03951e-05	0	0	0	0
Bacteria;Proteobacteria;Alphaproteobacteria;Rhodospirillales;Acetobacteraceae;Paracraurococcus;Paracraurococcus.ruber	0	0	0	0	0	0	1.01317e-05	0	0
Bacteria;Proteobacteria;Alphaproteobacteria;Rhodobacterales;Rhodobacteraceae;Paracoccus;uncultured.Paracoccus.sp.	0	0	0	0.000101317	9.11854e-05	8.10537e-05	0.000111449	0.000111449	5.06586e-05
Bacteria;Actinobacteria;Actinobacteria;Streptomycetales;Streptomycetaceae;Streptomyces;Streptomyces.sp..enrichment.culture.clone.1.MDM.2011	0	2.02634e-05	0	1.01317e-05	0	0	0	0	0
Bacteria;Proteobacteria;Alphaproteobacteria;Rhizobiales;Brucellaceae;Brucella;Brucella.microti	0	1.01317e-05	1.01317e-05	5.06586e-05	4.05268e-05	0	0	4.05268e-05	0
Bacteria;Firmicutes;Clostridia;Clostridiales;Heliobacteriaceae;Heliobacterium;uncultured.Heliobacterium.sp.	0	0	0	4.05268e-05	0	0	0	0	0
Bacteria;Firmicutes;Bacilli;Bacillales;Paenibacillaceae;Paenibacillus;Paenibacillus.sp..FSL.R7.0331	0.000202634	5.06586e-05	0.0004154	0.000840932	0.000891591	0.000668693	0.000405268	0.000911854	0.000658561
Bacteria;Aquificae;Aquificae;Aquificales;Aquificaceae;Thermocrinis;Thermocrinis.albus	0.000496454	0.000466059	0.000466059	0.000567376	0.000101317	0.00035461	0.000111449	0.000233029	6.07903e-05
Bacteria;Proteobacteria;Alphaproteobacteria;Rhodobacterales;Rhodobacteraceae;Rhodobacter;Rhodobacter.sphaeroides	0.00327254	0.00352584	0.00333333	0.112371	0.117528	0.116687	0.0928369	0.127427	0.120831
Bacteria;Cyanobacteria;unidentified;Nostocales;Nostocaceae;Nostoc;Nostoc.sp..LEGE.06106	1.01317e-05	1.01317e-05	1.01317e-05	0	0	1.01317e-05	0	0	0
Bacteria;Bacteroidetes;Flavobacteriia;Flavobacteriales;Flavobacteriaceae;Winogradskyella;Winogradskyella.sp..J14.2	0.000131712	7.0922e-05	1.01317e-05	0.000263425	0.000263425	0.000162107	0.0004154	0.000455927	0.000496454
Bacteria;Acidobacteria;unidentified;unidentified;unidentified;unidentified;uncultured.Acidobacteria.bacterium.A2	0.00220871	0.00184397	0.002077	0.00385005	0.00410334	0.00374873	0.00306991	0.00342452	0.00382979
Bacteria;Cyanobacteria;unidentified;Chroococcales;Cyanobacteriaceae;Cyanobacterium;Cyanobacterium.stanieri	0.000253293	0.000364742	0.000192503	5.06586e-05	6.07903e-05	4.05268e-05	4.05268e-05	0.000101317	8.10537e-05
Bacteria;Bacteroidetes;Flavobacteriia;Flavobacteriales;Flavobacteriaceae;Gramella;Gramella.sp..SH35	0.000790274	0.0010537	0.000587639	0.00111449	0.000891591	0.000942249	0.000932118	0.000992908	0.000618034
Bacteria;Firmicutes;Bacilli;Lactobacillales;Lactobacillaceae;Lactobacillus;Lactobacillus.oligofermentans	6.07903e-05	5.06586e-05	2.02634e-05	0	0	0	0	3.03951e-05	2.02634e-05
Bacteria;Actinobacteria;Actinobacteria;Micromonosporales;Micromonosporaceae;Micromonospora;Micromonospora.echinospora	0.00276596	0.00243161	0.00422492	0.0382067	0.0424519	0.0506788	0.0383384	0.0405066	0.0398379
Bacteria;Actinobacteria;Actinobacteria;Streptomycetales;Streptomycetaceae;Streptomyces;Streptomyces.thermocarboxydus	0	0	3.03951e-05	1.01317e-05	6.07903e-05	0	0	0	4.05268e-05
Bacteria;Actinobacteria;Actinobacteria;Corynebacteriales;Nocardiaceae;Rhodococcus;Rhodococcus.maanshanensis	0.000597771	0.000638298	0.000952381	0	4.05268e-05	0	0	0	0
Bacteria;Proteobacteria;Betaproteobacteria;Burkholderiales;Oxalobacteraceae;Herbaspirillum;Herbaspirillum.seropedicae	0.000445795	0.000587639	0.000547112	0.0144073	0.0134043	0.0130902	0.0148531	0.0137893	0.013151
Bacteria;Proteobacteria;Gammaproteobacteria;Legionellales;Legionellaceae;Legionella;Legionella.clemsonensis	0.000486322	0.00047619	0.000314083	0.000151976	0.000111449	5.06586e-05	9.11854e-05	0.000111449	9.11854e-05
Bacteria;Bacteroidetes;Cytophagia;Cytophagales;Cytophagaceae;Leadbetterella;uncultured.Leadbetterella.sp.	0	1.01317e-05	0	0	0.000121581	0.000141844	6.07903e-05	0.000172239	5.06586e-05
Bacteria;Chloroflexi;unidentified;unidentified;unidentified;unidentified;uncultured.Chloroflexi.bacterium.Rifle_16ft_4_minimus_6101	8.10537e-05	3.03951e-05	0.000101317	0.00274569	0.00279635	0.0022695	0.00216819	0.00213779	0.00280648
Bacteria;Actinobacteria;Actinobacteria;Corynebacteriales;Mycobacteriaceae;Mycolicibacillus;Mycolicibacillus.trivialis	0.000729483	0.000486322	0.00100304	0	0	2.02634e-05	1.01317e-05	0	0
Bacteria;Actinobacteria;Actinobacteria;Streptosporangiales;Streptosporangiaceae;Planomonospora;Planomonospora.sphaerica	0.00556231	0.00541033	0.0106079	7.0922e-05	6.07903e-05	0	6.07903e-05	4.05268e-05	0
Bacteria;Firmicutes;Bacilli;Bacillales;Staphylococcaceae;Salinicoccus;Salinicoccus.halodurans	1.01317e-05	0.000121581	5.06586e-05	0.000111449	0.000121581	0.000202634	7.0922e-05	0.000192503	3.03951e-05
Bacteria;Proteobacteria;Alphaproteobacteria;Rhizobiales;Bradyrhizobiaceae;Bradyrhizobium;Bradyrhizobium.sp..RD5.C2	0	0	0	3.03951e-05	4.05268e-05	2.02634e-05	0	4.05268e-05	0
Bacteria;Verrucomicrobia;unidentified;unidentified;unidentified;unidentified;uncultured.Verrucomicrobia.bacterium	0.00128673	0.0016616	0.000942249	0.00225937	0.00217832	0.001692	0.00209726	0.00193516	0.00141844
Bacteria;Synergistetes;Synergistia;Synergistales;Synergistaceae;Aminobacterium;Aminobacterium.colombiense	0.000263425	0.00035461	0.000303951	0.000121581	0.000151976	0.000151976	0.000233029	0.000243161	0.000141844
Bacteria;Proteobacteria;Alphaproteobacteria;Rhodobacterales;Rhodobacteraceae;Paracoccus;Paracoccus.aminovorans	0.000891591	0.00131712	0.000668693	0.0187133	0.0231915	0.0217933	0.0161905	0.0222188	0.0211449
Bacteria;Bacteroidetes;Bacteroidia;Bacteroidales;Prevotellaceae;Prevotella;Prevotella.scopos	0	4.05268e-05	1.01317e-05	0.000121581	2.02634e-05	0.000131712	8.10537e-05	0.000101317	0.000101317
Bacteria;Actinobacteria;Actinobacteria;Corynebacteriales;Tsukamurellaceae;Tsukamurella;Tsukamurella.paurometabola	0.00159068	0.00126646	0.00161094	0.00762918	0.00915907	0.00865248	0.00734549	0.00780142	0.00793313
Bacteria;Actinobacteria;Actinobacteria;Pseudonocardiales;Pseudonocardiaceae;Lechevalieria;Lechevalieria.aerocolonigenes	0.00612969	0.00951368	0.0106383	0.000263425	0.000101317	0.000131712	0.000233029	0.000172239	9.11854e-05
Bacteria;Actinobacteria;Actinobacteria;Streptomycetales;Streptomycetaceae;Streptomyces;Streptomyces.xanthocidicus	0.00029382	0.000182371	0.000182371	0	9.11854e-05	0	0	0	0
Bacteria;Proteobacteria;Deltaproteobacteria;Syntrophobacterales;Syntrophobacteraceae;Syntrophobacter;uncultured.Syntrophobacter.sp.	2.02634e-05	2.02634e-05	2.02634e-05	0	3.03951e-05	0	0	0	0
Bacteria;Bacteroidetes;Flavobacteriia;Flavobacteriales;Crocinitomicaceae;Fluviicola;Candidatus.Fluviicola.riflensis	0	1.01317e-05	0	0.00257345	0.00202634	0.00157042	0.00369807	0.00187437	0.00382979
Bacteria;Proteobacteria;Epsilonproteobacteria;Campylobacterales;Campylobacteraceae;Arcobacter;uncultured.Arcobacter.sp.	0	0	1.01317e-05	8.10537e-05	3.03951e-05	4.05268e-05	4.05268e-05	0	0
Bacteria;Actinobacteria;Actinobacteria;Streptomycetales;Streptomycetaceae;Streptomyces;Streptomyces.sp..ADM21	1.01317e-05	0	1.01317e-05	9.11854e-05	0.000162107	0.00029382	0.000101317	0.000283688	5.06586e-05
Bacteria;Proteobacteria;Alphaproteobacteria;Rhizobiales;Phyllobacteriaceae;Mesorhizobium;Mesorhizobium.chacoense	0	1.01317e-05	1.01317e-05	0.000121581	2.02634e-05	0	7.0922e-05	5.06586e-05	0
Bacteria;Tenericutes;Mollicutes;Mycoplasmatales;Mycoplasmataceae;Mycoplasma;Candidatus.Mycoplasma.girerdii	3.03951e-05	0	4.05268e-05	0	0	2.02634e-05	0	0	0
Bacteria;Cyanobacteria;unidentified;Chroococcales;Chroococcaceae;Chondrocystis;Chondrocystis.sp..NIES.4102	0.00104357	0.000861196	0.0008308	0.000141844	3.03951e-05	4.05268e-05	0	0.000141844	1.01317e-05
Bacteria;Bacteroidetes;Flavobacteriia;Flavobacteriales;Flavobacteriaceae;Polaribacter;Polaribacter.sp..ALD11	3.03951e-05	7.0922e-05	5.06586e-05	0.000344478	0.000141844	0.000182371	0.000202634	0.000141844	0.000263425
Bacteria;Actinobacteria;Actinobacteria;Streptomycetales;Streptomycetaceae;Streptomyces;Streptomyces.drozdowiczii	2.02634e-05	0	2.02634e-05	3.03951e-05	3.03951e-05	8.10537e-05	0	4.05268e-05	3.03951e-05
Bacteria;Actinobacteria;Actinobacteria;Streptosporangiales;Streptosporangiaceae;Microtetraspora;Microtetraspora.niveoalba	0.00428571	0.00453901	0.0077305	8.10537e-05	0	0	3.03951e-05	0	4.05268e-05
Bacteria;Bacteroidetes;Flavobacteriia;Flavobacteriales;Flavobacteriaceae;Polaribacter;Polaribacter.sp..MED152	0.000151976	1.01317e-05	1.01317e-05	0.000243161	0.000101317	0.000192503	0.000273556	0.00029382	0.000466059
Bacteria;Bacteroidetes;Cytophagia;Cytophagales;Cytophagaceae;Spirosoma;Spirosoma.linguale	0.00161094	0.00203647	0.00108409	0.00472138	0.00328267	0.0027153	0.00391084	0.00334347	0.00319149
Bacteria;Firmicutes;Bacilli;Lactobacillales;Lactobacillaceae;Lactobacillus;Lactobacillus.hokkaidonensis	3.03951e-05	2.02634e-05	6.07903e-05	3.03951e-05	6.07903e-05	3.03951e-05	0	0	0
Bacteria;Actinobacteria;Actinobacteria;Streptomycetales;Streptomycetaceae;Streptomyces;Streptomyces.zaomyceticus	0	0	0	0	0	0	0	0	3.03951e-05
Bacteria;Firmicutes;Bacilli;Bacillales;Bacillaceae;Virgibacillus;Virgibacillus.phasianinus	0.000172239	0.000162107	0.000151976	0	3.03951e-05	4.05268e-05	0.000101317	0.000111449	2.02634e-05
Bacteria;Actinobacteria;Actinobacteria;Bifidobacteriales;Bifidobacteriaceae;Bifidobacterium;Bifidobacterium.catenulatum	0	1.01317e-05	1.01317e-05	0.000172239	4.05268e-05	0	0.000141844	0.000101317	0.000131712
Bacteria;Firmicutes;Bacilli;Bacillales;Alicyclobacillaceae;unidentified;.Caldibacillus..cellulovorans	0	1.01317e-05	0	0	0	0	0	4.05268e-05	3.03951e-05
Bacteria;Proteobacteria;Alphaproteobacteria;Rhodobacterales;Rhodobacteraceae;Yoonia;Yoonia.vestfoldensis	0.000911854	0.00104357	0.000851064	0.00279635	0.00216819	0.00184397	0.0016616	0.00204661	0.00163121
Bacteria;Firmicutes;Bacilli;Bacillales;Staphylococcaceae;Macrococcus;Macrococcus.canis	0	2.02634e-05	0	2.02634e-05	3.03951e-05	0	6.07903e-05	5.06586e-05	0
Bacteria;Aquificae;Aquificae;Aquificales;Hydrogenothermaceae;Sulfurihydrogenibium;Sulfurihydrogenibium.sp..YO3AOP1	9.11854e-05	3.03951e-05	4.05268e-05	0.000212766	0.000303951	0.000131712	0.000131712	8.10537e-05	0.000131712
Bacteria;Proteobacteria;Gammaproteobacteria;Enterobacterales;Yersiniaceae;Serratia;Serratia.rubidaea	0.000162107	8.10537e-05	0.000151976	0.000861196	0.000739615	0.000780142	0.000780142	0.000628166	0.000607903
Bacteria;Proteobacteria;Alphaproteobacteria;Rhizobiales;Beijerinckiaceae;Beijerinckia;Beijerinckia.indica	0.0106687	0.0106687	0.0120871	0.00302938	0.00326241	0.00320162	0.00299899	0.00324215	0.00269504
Bacteria;Actinobacteria;Actinobacteria;Streptomycetales;Streptomycetaceae;Streptomyces;Streptomyces.sp..CL190	0	0	0	3.03951e-05	0	0	2.02634e-05	0	2.02634e-05
Bacteria;Proteobacteria;Alphaproteobacteria;Rhizobiales;Brucellaceae;Ochrobactrum;Ochrobactrum.sp..A44	0.000587639	0.000455927	0.000445795	0.00163121	0.00137791	0.0012766	0.000749747	0.00201621	0.00117528
Bacteria;Actinobacteria;Actinobacteria;Pseudonocardiales;Pseudonocardiaceae;Kibdelosporangium;Kibdelosporangium.phytohabitans	0.00391084	0.00420466	0.00722391	0.0454914	0.0424012	0.05	0.0476089	0.0431712	0.0428673
Bacteria;Actinobacteria;Actinobacteria;Propionibacteriales;Nocardioidaceae;Kribbella;uncultured.Kribbella.sp.	3.03951e-05	5.06586e-05	6.07903e-05	0.000162107	0.00064843	0.000334347	0.000759878	0.000810537	0.000729483
Bacteria;Firmicutes;Bacilli;Lactobacillales;Enterococcaceae;Vagococcus;Vagococcus.teuberi	0	1.01317e-05	1.01317e-05	2.02634e-05	0	0	7.0922e-05	0	2.02634e-05
Bacteria;Chlamydiae;Chlamydiia;Chlamydiales;Chlamydiaceae;Chlamydia;Chlamydia.avium	1.01317e-05	0	0	4.05268e-05	0	0	0	4.05268e-05	0
Bacteria;Proteobacteria;Alphaproteobacteria;Rhizobiales;Rhodobiaceae;Parvibaculum;Parvibaculum.sp..enrichment.culture	0	0	2.02634e-05	3.03951e-05	0	2.02634e-05	0	0	5.06586e-05
Bacteria;Proteobacteria;Gammaproteobacteria;Thiotrichales;Thiotrichaceae;Beggiatoa;Beggiatoa.alba	0.00152989	0.00179331	0.0012462	0	2.02634e-05	0	0	0	0
Bacteria;Actinobacteria;Actinobacteria;Streptomycetales;Streptomycetaceae;Streptomyces;Streptomyces.thermoautotrophicus	0.0164944	0.0149037	0.0291388	4.05268e-05	0	0.000131712	0.000101317	0.000121581	0.000141844
Bacteria;Actinobacteria;Actinobacteria;Streptomycetales;Streptomycetaceae;Streptomyces;Streptomyces.sp..WM6386	0.00245187	0.00147923	0.00238095	0.000151976	7.0922e-05	5.06586e-05	0.000151976	0.000101317	0
Bacteria;Proteobacteria;Gammaproteobacteria;Enterobacterales;Enterobacteriaceae;Candidatus.Regiella;Candidatus.Regiella.insecticola	0.000273556	0.000253293	0.000172239	7.0922e-05	4.05268e-05	3.03951e-05	0	0	4.05268e-05
Bacteria;Proteobacteria;Alphaproteobacteria;Rhizobiales;Brucellaceae;Brucella;uncultured.Brucella.sp.	0	1.01317e-05	0	0	0	1.01317e-05	0	3.03951e-05	0
Bacteria;unidentified;unidentified;unidentified;unidentified;unidentified;uncultured.bacterium.lac160	0.00141844	0.0016616	0.00101317	0.0130598	0.0144782	0.0121682	0.0131003	0.0144174	0.0123303
Bacteria;Firmicutes;Bacilli;Lactobacillales;Leuconostocaceae;Oenococcus;Oenococcus.oeni	2.02634e-05	8.10537e-05	5.06586e-05	0.000111449	5.06586e-05	7.0922e-05	5.06586e-05	0	7.0922e-05
Bacteria;Actinobacteria;Actinobacteria;Corynebacteriales;Mycobacteriaceae;Mycobacterium;Mycobacterium.sp..P101	0	0	0	0	0	0	0	2.02634e-05	6.07903e-05
Bacteria;Firmicutes;Bacilli;Bacillales;Bacillaceae;Bacillus;Bacillus.sonorensis	8.10537e-05	0.000111449	0.000121581	0.000182371	0.0004154	7.0922e-05	7.0922e-05	0.000192503	0.000172239
Bacteria;Proteobacteria;Gammaproteobacteria;Chromatiales;Chromatiaceae;Candidatus.Tenderia;Candidatus.Tenderia.electrophaga	0.00321175	0.00340426	0.00274569	0.0111044	0.0100811	0.00968592	0.0113982	0.0115502	0.0111449
Bacteria;Actinobacteria;Actinobacteria;Micrococcales;Dermabacteraceae;Brachybacterium;Brachybacterium.tyrofermentans	0	0	0	0	1.01317e-05	0	0	0	0
Bacteria;Firmicutes;Bacilli;Lactobacillales;Lactobacillaceae;Lactobacillus;Lactobacillus.plantarum	0.000101317	0.000111449	0.000111449	4.05268e-05	0	0	0	2.02634e-05	5.06586e-05
Bacteria;Firmicutes;Bacilli;Bacillales;Bacillaceae;Virgibacillus;Virgibacillus.halodenitrificans	0.000303951	0.000192503	0.000344478	8.10537e-05	3.03951e-05	0.000101317	0.000162107	0.000131712	6.07903e-05
Bacteria;Proteobacteria;Betaproteobacteria;Burkholderiales;Burkholderiaceae;Pandoraea;Pandoraea.norimbergensis	0.000222898	0.000364742	0.000364742	0.00847011	0.00637285	0.00691996	0.00650456	0.0081155	0.00745694
Bacteria;unidentified;unidentified;unidentified;unidentified;unidentified;uncultured.bacterium.Rifle_16ft_4_minimus_752	2.02634e-05	1.01317e-05	1.01317e-05	0.000283688	4.05268e-05	0.000334347	0.0004154	0.000233029	0.000172239
Bacteria;unidentified;unidentified;unidentified;unidentified;unidentified;uncultured.bacterium.UPO91	0	1.01317e-05	2.02634e-05	0	2.02634e-05	0	0	0	0
Bacteria;unidentified;unidentified;unidentified;unidentified;unidentified;uncultured.bacterium.Contig1831	0	0	0	0	0	3.03951e-05	0	6.07903e-05	0
Bacteria;Proteobacteria;Betaproteobacteria;Burkholderiales;unidentified;Methylibium;Methylibium.sp..T29.B	0.000151976	0.000243161	0.000131712	0	0	0	0	3.03951e-05	0
Bacteria;Actinobacteria;Actinobacteria;Streptomycetales;Streptomycetaceae;Streptomyces;Streptomyces.sp..GXT6	0	0	0	0	3.03951e-05	0	0	3.03951e-05	0
Bacteria;Firmicutes;Bacilli;Lactobacillales;Lactobacillaceae;Pediococcus;Pediococcus.claussenii	1.01317e-05	0	5.06586e-05	0	0	5.06586e-05	0	0	0
Bacteria;Proteobacteria;Alphaproteobacteria;Rhodobacterales;Rhodobacteraceae;Ruegeria;Ruegeria.sp..TM1040	0.000334347	0.000395137	0.000263425	0.00177305	0.000820669	0.00121581	0.00142857	0.00184397	0.00103343
Bacteria;Actinobacteria;Actinobacteria;unidentified;unidentified;unidentified;Actinobacteria.bacterium.IMCC26256	0.0705268	0.0616515	0.0786626	0.00921986	0.00970618	0.0093617	0.0131915	0.00987842	0.0109119
Bacteria;Actinobacteria;Actinobacteria;Pseudonocardiales;Pseudonocardiaceae;Pseudonocardia;Pseudonocardia.compacta	1.01317e-05	0	0	0	4.05268e-05	0	0	0	0
Bacteria;unidentified;unidentified;unidentified;unidentified;unidentified;uncultured.bacterium.259	0.00163121	0.00149949	0.00126646	0.00465046	0.0041844	0.00352584	0.00450861	0.00338399	0.00432624
Bacteria;Proteobacteria;Betaproteobacteria;Burkholderiales;Burkholderiaceae;Burkholderia;Burkholderia.sp..PAMC.26561	0.000597771	0.000506586	0.000466059	0.00417427	0.00255319	0.00327254	0.00324215	0.00289767	0.00308004
Bacteria;Actinobacteria;Actinobacteria;Micrococcales;Micrococcaceae;Arthrobacter;Arthrobacter.sp..C2.2	0	0	0	0	2.02634e-05	3.03951e-05	0	0	2.02634e-05
Bacteria;Bacteroidetes;Flavobacteriia;Flavobacteriales;Flavobacteriaceae;Psychroflexus;Psychroflexus.torquis	8.10537e-05	0.000131712	0.000141844	0.000364742	0.000263425	0.000202634	0.000192503	0.00035461	0.000405268
Bacteria;unidentified;unidentified;unidentified;unidentified;unidentified;uncultured.bacterium.1042	7.0922e-05	0.000141844	7.0922e-05	0.000800405	0.000972644	0.000780142	0.000739615	0.000992908	0.00108409
Bacteria;Actinobacteria;Actinobacteria;Pseudonocardiales;Pseudonocardiaceae;Pseudonocardia;Pseudonocardia.dioxanivorans	0.00973658	0.0101114	0.0154914	0.182087	0.188977	0.197609	0.216089	0.202077	0.177275
Bacteria;Proteobacteria;Alphaproteobacteria;Rhodobacterales;Rhodobacteraceae;Ketogulonicigenium;Ketogulonicigenium.robustum	0.000668693	0.000759878	0.000607903	0.00184397	0.00201621	0.00255319	0.00140831	0.00171226	0.001692
Bacteria;Proteobacteria;Alphaproteobacteria;Rhodobacterales;Rhodobacteraceae;Gemmobacter;Gemmobacter.sp..HYN0069	0.000952381	0.0010233	0.00077001	0.0073151	0.00701114	0.00701114	0.00579534	0.00720365	0.00580547
Bacteria;Dictyoglomi;Dictyoglomia;Dictyoglomales;Dictyoglomaceae;Dictyoglomus;Dictyoglomus.turgidum	0.000425532	0.000263425	0.000233029	0	0	0	9.11854e-05	0	4.05268e-05
Bacteria;Actinobacteria;Actinobacteria;Pseudonocardiales;Pseudonocardiaceae;Saccharothrix;Saccharothrix.variisporea	0.00403242	0.00423506	0.0074772	0	0	2.02634e-05	0	0	0
Bacteria;Firmicutes;Bacilli;Bacillales;Bacillaceae;Geobacillus;Geobacillus.sp..GHH01	0	0	0	0.000344478	0	8.10537e-05	0.000192503	0.000131712	4.05268e-05
Bacteria;Cyanobacteria;unidentified;Synechococcales;Leptolyngbyaceae;Leptolyngbya;Leptolyngbya.sp..O.77	0.00147923	0.00155015	0.00147923	0.00291793	0.00286727	0.0024924	0.00330294	0.00309017	0.00260385
Bacteria;Actinobacteria;Actinobacteria;Streptomycetales;Streptomycetaceae;Streptomyces;Streptomyces.mobaraensis	0.00137791	0.00115502	0.00203647	0	7.0922e-05	9.11854e-05	0	3.03951e-05	2.02634e-05
Bacteria;Deinococcus.Thermus;Deinococci;Thermales;Thermaceae;Meiothermus;Meiothermus.ruber	0.000780142	0.000729483	0.000911854	0.00670719	0.00725431	0.00511651	0.006231	0.00583587	0.0064539
Bacteria;Proteobacteria;Betaproteobacteria;Burkholderiales;Oxalobacteraceae;Massilia;Massilia.niastensis	0.00458967	0.00530902	0.00394124	0	0	0	0	0	4.05268e-05
Bacteria;unidentified;unidentified;unidentified;unidentified;unidentified;uncultured.bacterium.UPO75	0	0	0	9.11854e-05	0.000111449	0.000182371	0.000303951	3.03951e-05	0.000111449
Bacteria;unidentified;unidentified;unidentified;unidentified;unidentified;uncultured.bacterium.20	0.00101317	0.000881459	0.000932118	0.00070922	0.000516717	0.000607903	0.000932118	0.000668693	0.000405268
Bacteria;unidentified;unidentified;unidentified;unidentified;unidentified;carbazole.degrading.bacterium.OC9	0	0	0	4.05268e-05	0	5.06586e-05	0	0	0
Bacteria;Actinobacteria;Actinobacteria;Streptomycetales;Streptomycetaceae;Streptomyces;Streptomyces.bingchenggensis	0.000334347	0.000405268	0.0004154	0.0289159	0.03077	0.0291287	0.028541	0.0305066	0.0268389
Bacteria;Proteobacteria;Gammaproteobacteria;Enterobacterales;Enterobacteriaceae;Klebsiella;Klebsiella.quasivariicola	0	0	0	0.000607903	0.000699088	0.000526849	0.000314083	0.000547112	0.000992908
Bacteria;Bacteroidetes;Sphingobacteriia;Sphingobacteriales;Sphingobacteriaceae;Sphingobacterium;uncultured.Sphingobacterium.sp..EB080_L08E11	2.02634e-05	0	1.01317e-05	2.02634e-05	2.02634e-05	0	5.06586e-05	0	0
Bacteria;unidentified;unidentified;unidentified;unidentified;unidentified;uncultured.marine.bacterium.463	0	1.01317e-05	0	7.0922e-05	9.11854e-05	3.03951e-05	0	1.01317e-05	0
Bacteria;Firmicutes;Bacilli;Bacillales;Staphylococcaceae;Staphylococcus;Staphylococcus.cohnii	0	4.05268e-05	2.02634e-05	4.05268e-05	3.03951e-05	4.05268e-05	3.03951e-05	0.000121581	8.10537e-05
Bacteria;Proteobacteria;Gammaproteobacteria;Enterobacterales;Morganellaceae;Photorhabdus;Photorhabdus.luminescens	0.00029382	0.000273556	0.000243161	0	0	4.05268e-05	0	0	4.05268e-05
Bacteria;Proteobacteria;Epsilonproteobacteria;Campylobacterales;Campylobacteraceae;Sulfurospirillum;Sulfurospirillum.deleyianum	9.11854e-05	2.02634e-05	8.10537e-05	0	0	0	0	0	2.02634e-05
Bacteria;Tenericutes;Mollicutes;Acholeplasmatales;Acholeplasmataceae;Candidatus.Phytoplasma;Candidatus.Phytoplasma.solani	2.02634e-05	1.01317e-05	5.06586e-05	0	0	0	4.05268e-05	3.03951e-05	6.07903e-05
Bacteria;Actinobacteria;Actinobacteria;Streptomycetales;Streptomycetaceae;Streptomyces;Streptomyces.bikiniensis	0.000202634	0.000283688	0.000425532	0.000121581	5.06586e-05	0	5.06586e-05	9.11854e-05	5.06586e-05
Bacteria;Proteobacteria;Epsilonproteobacteria;Campylobacterales;Helicobacteraceae;Helicobacter;Helicobacter.sp..MIT.01.6242	3.03951e-05	2.02634e-05	1.01317e-05	7.0922e-05	1.01317e-05	0	0.000101317	2.02634e-05	2.02634e-05
Bacteria;Proteobacteria;Alphaproteobacteria;Rhodobacterales;Rhodobacteraceae;Ketogulonicigenium;Ketogulonicigenium.vulgare	0.000719352	0.000536981	0.000567376	0.00426545	0.00508612	0.00510638	0.0050152	0.00518744	0.00451874
Bacteria;Chlorobi;Chlorobia;Chlorobiales;Chlorobiaceae;Chlorobium;Chlorobium.phaeovibrioides	0.000466059	0.000486322	0.000385005	0.00035461	0.000486322	0.00035461	0.000151976	0.000405268	0.000344478
Bacteria;Actinobacteria;Actinobacteria;Corynebacteriales;Mycobacteriaceae;Mycobacterium;Mycobacterium.sp..JS623	0.029696	0.0348632	0.0611145	0.032999	0.0346707	0.0333333	0.0428267	0.0342148	0.0324519
Bacteria;Firmicutes;Bacilli;Lactobacillales;Enterococcaceae;Enterococcus;Enterococcus.faecium	0.0473759	0.0318946	0.0352482	0.000192503	0.000141844	0.000202634	8.10537e-05	0.000192503	0.000111449
Bacteria;Cyanobacteria;unidentified;Nostocales;Nostocaceae;Trichormus;Trichormus.variabilis	0.00103343	0.00131712	0.00114488	0.000192503	0.000253293	0.000263425	0.000151976	0.000212766	0.000151976
Bacteria;Firmicutes;Bacilli;Bacillales;Bacillaceae;Bacillus;Bacillus.simplex	0.000192503	0.000172239	0.000192503	0.000273556	0.000192503	0.00029382	0.000263425	0.000151976	0.000101317
Bacteria;Proteobacteria;Deltaproteobacteria;Myxococcales;Polyangiaceae;Pajaroellobacter;Pajaroellobacter.abortibovis	0.00571429	0.00433637	0.00458967	0.000374873	0.000658561	0.000253293	0.0004154	0.000536981	0.00047619
Bacteria;Actinobacteria;Actinobacteria;Streptomycetales;Streptomycetaceae;Streptomyces;Streptomyces.aureochromogenes	0	0	0	0	0	0	3.03951e-05	0	0
Bacteria;Proteobacteria;Betaproteobacteria;Burkholderiales;unidentified;unidentified;.Polyangium..brachysporum	0.0107599	0.0121277	0.00813576	0.100486	0.0944377	0.0920162	0.0858764	0.0994124	0.0864235
Bacteria;Actinobacteria;Actinobacteria;Corynebacteriales;Nocardiaceae;Rhodococcus;Rhodococcus.ruber	0.00172239	0.00180344	0.00289767	0.0277609	0.0313475	0.0318845	0.0283587	0.0289666	0.0303343
Bacteria;unidentified;unidentified;unidentified;unidentified;unidentified;uncultured.bacterium.RM57	9.11854e-05	8.10537e-05	0.000121581	0	6.07903e-05	3.03951e-05	2.02634e-05	0	3.03951e-05
Bacteria;Bacteroidetes;Flavobacteriia;Flavobacteriales;Flavobacteriaceae;Robiginitalea;Robiginitalea.biformata	0.00064843	0.000759878	0.000334347	0.00175279	0.0014691	0.00189463	0.00199595	0.0018845	0.00204661
Bacteria;Proteobacteria;Alphaproteobacteria;Rhizobiales;Chelatococcaceae;Chelatococcus;Chelatococcus.sp..BSN60	4.05268e-05	6.07903e-05	5.06586e-05	0	3.03951e-05	4.05268e-05	0	4.05268e-05	0
Bacteria;Firmicutes;Bacilli;Bacillales;Planococcaceae;Jeotgalibacillus;Jeotgalibacillus.malaysiensis	0.000141844	0.000172239	0.000111449	0.000212766	0.000151976	0.000121581	8.10537e-05	8.10537e-05	0.000111449
Bacteria;Proteobacteria;Deltaproteobacteria;Myxococcales;Polyangiaceae;Sorangium;uncultured.Sorangium.sp.	0	0	0	7.0922e-05	0	0.000121581	0.000131712	6.07903e-05	0.000243161
Bacteria;Proteobacteria;Alphaproteobacteria;Rhodobacterales;Rhodobacteraceae;Oceanicola;Oceanicola.granulosus	0.00112462	0.00106383	0.00107396	2.02634e-05	0	0	0	0	5.06586e-05
Bacteria;Acidobacteria;unidentified;unidentified;unidentified;unidentified;uncultured.Acidobacteria.bacterium.cosmid.p2H8	0.00228977	0.00227964	0.00159068	0.0205775	0.0185208	0.0161297	0.0177609	0.0202837	0.0175177
Bacteria;Firmicutes;Bacilli;Lactobacillales;Enterococcaceae;Enterococcus;Enterococcus.asini	0.000182371	0.000121581	0.000202634	0	2.02634e-05	0	0	0	0
Bacteria;Proteobacteria;Deltaproteobacteria;Desulfobacterales;Desulfobulbaceae;Desulfobulbus;Desulfobulbus.propionicus	0.0045694	0.00472138	0.00366768	0.00611955	0.00643364	0.00541033	0.00720365	0.00638298	0.00545086
Bacteria;Spirochaetes;Spirochaetia;Spirochaetales;Spirochaetaceae;Spirochaeta;uncultured.Spirochaeta.sp.	0	0	0	0	6.07903e-05	0	0	0	0
Bacteria;Actinobacteria;Actinobacteria;Streptomycetales;Streptomycetaceae;Streptomyces;Streptomyces.griseovariabilis	0.000182371	5.06586e-05	8.10537e-05	0	3.03951e-05	7.0922e-05	4.05268e-05	5.06586e-05	0
Bacteria;Actinobacteria;Coriobacteriia;Coriobacteriales;Atopobiaceae;Olsenella;Olsenella.sp..oral.taxon.807	0.000101317	5.06586e-05	0.000111449	0.00276596	0.00123607	0.00152989	0.00157042	0.00201621	0.00103343
Bacteria;Cyanobacteria;unidentified;Nostocales;Nostocaceae;Trichormus;Trichormus.azollae	0.000131712	0.000192503	0.000151976	0.000121581	0.000182371	0.000162107	0.000111449	0.000111449	0
Bacteria;Actinobacteria;Actinobacteria;Streptomycetales;Streptomycetaceae;Streptomyces;Streptomyces.kitasatoensis	0	0	0	0	0	0	0	4.05268e-05	0
Bacteria;Firmicutes;Bacilli;Bacillales;Staphylococcaceae;Staphylococcus;Staphylococcus.kloosii	2.02634e-05	0	0	9.11854e-05	6.07903e-05	0	3.03951e-05	2.02634e-05	3.03951e-05
Bacteria;unidentified;unidentified;unidentified;unidentified;unidentified;uncultured.bacterium.P11N2	0.000263425	0.000212766	0.000151976	0.000466059	0.000405268	0.000273556	0.000314083	0.000516717	0.000182371
Bacteria;Proteobacteria;Gammaproteobacteria;Enterobacterales;Yersiniaceae;Serratia;Serratia.marcescens	0.00114488	0.00101317	0.000901722	0.0165856	0.0162715	0.014306	0.0142655	0.0166869	0.0158967
Bacteria;Actinobacteria;Actinobacteria;Micrococcales;Microbacteriaceae;Microbacterium;Microbacterium.trichothecenolyticum	0.00239108	0.00294833	0.00281662	5.06586e-05	2.02634e-05	0.000101317	0	0	7.0922e-05
Bacteria;Firmicutes;Bacilli;Lactobacillales;Enterococcaceae;Melissococcus;Melissococcus.plutonius	2.02634e-05	5.06586e-05	0	0	0	7.0922e-05	8.10537e-05	0	0
Bacteria;Proteobacteria;Alphaproteobacteria;Rhizobiales;Methylobacteriaceae;Methylobacterium;Methylobacterium.phyllosphaerae	0.000374873	0.000455927	0.000496454	0.00490375	0.00435664	0.00386018	0.00386018	0.00484296	0.00337386
Bacteria;Actinobacteria;Actinobacteria;Corynebacteriales;Mycobacteriaceae;Mycolicibacterium;Mycolicibacterium.boenickei	0.000658561	0.000587639	0.000688956	0	0	3.03951e-05	0	0	3.03951e-05
Bacteria;Bacteroidetes;Chitinophagia;Chitinophagales;Chitinophagaceae;Chitinophaga;uncultured.Chitinophaga.sp.	5.06586e-05	8.10537e-05	3.03951e-05	2.02634e-05	0	5.06586e-05	0	0	9.11854e-05
Bacteria;Proteobacteria;Gammaproteobacteria;Enterobacterales;Yersiniaceae;Serratia;Serratia.sp..ATCC.39006	0.0004154	0.000364742	0.000405268	0.000334347	0.000303951	0.000273556	0.00029382	0.000324215	0.000222898
Bacteria;Proteobacteria;Gammaproteobacteria;Enterobacterales;Enterobacteriaceae;Citrobacter;Citrobacter.freundii.complex.sp..CFNIH2	1.01317e-05	5.06586e-05	3.03951e-05	0.000131712	0.000172239	7.0922e-05	7.0922e-05	0.000405268	0.000121581
Bacteria;Proteobacteria;Alphaproteobacteria;Rhodobacterales;Rhodobacteraceae;Roseobacter;Roseobacter.litoralis	0.000273556	0.000374873	0.000455927	0.00133739	0.00119554	0.00128673	0.000658561	0.00113475	0.000911854
Bacteria;Actinobacteria;Actinobacteria;Micrococcales;Microbacteriaceae;Agrococcus;Agrococcus.carbonis	0.000455927	0.000395137	0.000395137	0.0374975	0.0419656	0.0451266	0.0373556	0.0388652	0.0408207
Bacteria;Cyanobacteria;unidentified;Gloeoemargaritales;Gloeomargaritaceae;Gloeomargarita;Gloeomargarita.lithophora	0.00147923	0.00133739	0.00116515	0.000233029	0.000364742	0.000233029	0.000131712	0.000243161	0.000222898
Bacteria;Proteobacteria;Alphaproteobacteria;Rhodobacterales;Rhodobacteraceae;Rhodobacter;Rhodobacter.sp..SW2	0.000759878	0.000982776	0.000871327	0	3.03951e-05	0	0	0	0
Bacteria;Proteobacteria;Alphaproteobacteria;Rhodospirillales;Rhodospirillaceae;Magnetospirillum;Magnetospirillum.sp..XM.1	0.00179331	0.00195542	0.00202634	0.0236981	0.0222796	0.0201925	0.0209017	0.0272138	0.023232
Bacteria;Proteobacteria;Alphaproteobacteria;Rhizobiales;Hyphomicrobiaceae;Devosia;Devosia.chinhatensis	0.00064843	0.000668693	0.000638298	0	0	0	5.06586e-05	0	0
Bacteria;Proteobacteria;Alphaproteobacteria;Rhizobiales;Bradyrhizobiaceae;Afipia;Afipia.massiliensis	0.0132523	0.0156231	0.017771	0	0	0	4.05268e-05	0	0
Bacteria;Actinobacteria;Actinobacteria;Streptomycetales;Streptomycetaceae;Streptomyces;Streptomyces.halstedii	1.01317e-05	5.06586e-05	0.000101317	0.000141844	0.000202634	9.11854e-05	0.000121581	0.000162107	0
Bacteria;Nitrospirae;Nitrospira;Nitrospirales;Nitrospiraceae;Candidatus.Magnetobacterium;Candidatus.Magnetobacterium.bavaricum	0.00135765	0.00130699	0.00116515	0	0	0	5.06586e-05	7.0922e-05	2.02634e-05
Bacteria;Actinobacteria;Actinobacteria;Streptomycetales;Streptomycetaceae;Streptomyces;Streptomyces.iakyrus	0.000688956	0.000496454	0.000688956	0.000101317	9.11854e-05	0.000111449	5.06586e-05	0.000182371	9.11854e-05
Bacteria;Actinobacteria;Actinobacteria;Micrococcales;Intrasporangiaceae;Terrabacter;Terrabacter.sp..YK3	0	0	1.01317e-05	0	3.03951e-05	3.03951e-05	0	0	0
Bacteria;Actinobacteria;Actinobacteria;Streptomycetales;Streptomycetaceae;Streptomyces;Streptomyces.cremeus	0	0	2.02634e-05	5.06586e-05	0	2.02634e-05	0	3.03951e-05	0
Bacteria;Actinobacteria;Actinobacteria;Micrococcales;Microbacteriaceae;Plantibacter;Plantibacter.flavus	4.05268e-05	0.000141844	6.07903e-05	0.0176292	0.0168693	0.020618	0.0152989	0.0170213	0.018845
Bacteria;Proteobacteria;Deltaproteobacteria;Myxococcales;Archangiaceae;Archangium;Archangium.disciforme	0.000101317	0.000121581	6.07903e-05	0.000395137	0.00029382	0.000314083	0.000597771	0.000486322	0.000547112
Bacteria;Proteobacteria;Gammaproteobacteria;Enterobacterales;Enterobacteriaceae;Cronobacter;Cronobacter.turicensis	0.000151976	0.000172239	0.000172239	0.000749747	0.000759878	0.000668693	0.000749747	0.000516717	0.000658561
Bacteria;Firmicutes;Bacilli;Bacillales;Planococcaceae;Planococcus;Planococcus.faecalis	0	2.02634e-05	5.06586e-05	0	6.07903e-05	0	0	0	8.10537e-05
Bacteria;Proteobacteria;Betaproteobacteria;Burkholderiales;Oxalobacteraceae;Massilia;Massilia.violaceinigra	0.0014691	0.00161094	0.000861196	0.0456231	0.0396555	0.0430496	0.0342857	0.0333435	0.0423708
Bacteria;Firmicutes;Bacilli;Bacillales;Bacillaceae;Bacillus;Bacillus.cereus	0.00227964	0.00202634	0.00192503	0.000425532	0.000283688	0.000212766	0.000486322	0.000314083	0.000121581
Bacteria;Proteobacteria;Alphaproteobacteria;Rhizobiales;Rhizobiaceae;Rhizobium;Rhizobium.sp..NXC24	0.00357649	0.00352584	0.00377913	0.00960486	0.0089767	0.00940223	0.00935157	0.0114691	0.00938197
Bacteria;Proteobacteria;Gammaproteobacteria;Chromatiales;Chromatiaceae;Chromatium;Chromatium.okenii	0.000992908	0.00109422	0.00108409	3.03951e-05	4.05268e-05	0	0	0	0
Bacteria;Bacteroidetes;Bacteroidia;Bacteroidales;Bacteroidaceae;Bacteroides;Bacteroides.caccae	5.06586e-05	2.02634e-05	4.05268e-05	0.000344478	0.000172239	0.00029382	0.000557244	0.000101317	0.000395137
Bacteria;Proteobacteria;Alphaproteobacteria;Rhodospirillales;Rhodospirillaceae;Azospirillum;Azospirillum.halopraeferens	0.0130193	0.0134549	0.0129585	0	0	0	4.05268e-05	0	0
Bacteria;unidentified;unidentified;unidentified;unidentified;unidentified;uncultured.bacterium.Rifle_16ft_4_minimus_7469	0	0	4.05268e-05	0.000141844	0.000141844	0.000233029	0	0.000233029	0.000395137
Bacteria;Firmicutes;Bacilli;Bacillales;Bacillaceae;Lentibacillus;Lentibacillus.amyloliquefaciens	7.0922e-05	0.000131712	6.07903e-05	0.000131712	0.000182371	0.000283688	0.000111449	0.000131712	0.000172239
Bacteria;Actinobacteria;Actinobacteria;Pseudonocardiales;Pseudonocardiaceae;Actinoalloteichus;Actinoalloteichus.hoggarensis	0.00116515	0.00121581	0.00184397	0.0136272	0.0150051	0.012847	0.0138298	0.0139514	0.0146505
Bacteria;Bacteroidetes;Flavobacteriia;Flavobacteriales;Flavobacteriaceae;Gramella;Gramella.forsetii	0.000101317	0.000141844	0.000121581	0.000405268	0.000466059	0.000455927	0.000314083	0.000567376	0.000496454
Bacteria;unidentified;unidentified;unidentified;unidentified;unidentified;uncultured.bacterium.BLR13	6.07903e-05	9.11854e-05	5.06586e-05	0.000506586	0.0004154	0.000334347	0.000303951	0.000253293	0.0004154
Bacteria;Actinobacteria;Actinobacteria;Propionibacteriales;Nocardioidaceae;Aeromicrobium;Aeromicrobium.erythreum	0.00133739	0.00155015	0.00189463	0.0674265	0.080689	0.0779129	0.063617	0.0617021	0.0728065
Bacteria;Proteobacteria;Alphaproteobacteria;Rhodospirillales;Rhodospirillaceae;Magnetospirillum;Magnetospirillum.gryphiswaldense	0.00632219	0.0064843	0.0062614	0.0195035	0.0175076	0.0160689	0.0164438	0.0179331	0.016768
Bacteria;Firmicutes;Bacilli;Bacillales;Bacillaceae;Bacillus;Bacillus.cellulosilyticus	0.000141844	0.000233029	0.000111449	7.0922e-05	3.03951e-05	3.03951e-05	0	0.000121581	0
Bacteria;Proteobacteria;Alphaproteobacteria;Rhizobiales;Phyllobacteriaceae;Aminobacter;Aminobacter.sp..MSH1	0.0024924	0.0027153	0.00205674	0.0699291	0.0765755	0.0704458	0.0539007	0.0789159	0.0719656
Bacteria;unidentified;unidentified;unidentified;unidentified;unidentified;uncultured.bacterium..To.T.020.P12.	0.000851064	0.00129686	0.00047619	0.00757852	0.00707194	0.00679838	0.00701114	0.00720365	0.00663627
Bacteria;Actinobacteria;Actinobacteria;Micrococcales;Brevibacteriaceae;Brevibacterium;Brevibacterium.helvolum	0	0	0	0	0	4.05268e-05	0.000131712	0	0
Bacteria;Proteobacteria;Alphaproteobacteria;Rhizobiales;unidentified;Pseudorhodoplanes;Pseudorhodoplanes.sinuspersici	0.206069	0.233404	0.253161	0.182736	0.190395	0.201388	0.250527	0.205056	0.268956
Bacteria;Proteobacteria;Epsilonproteobacteria;Campylobacterales;Campylobacteraceae;Campylobacter;Campylobacter.cuniculorum	7.0922e-05	7.0922e-05	0	0	0	0	5.06586e-05	0	4.05268e-05
Bacteria;Actinobacteria;Actinobacteria;Streptosporangiales;Streptosporangiaceae;Nonomuraea;Nonomuraea.guangzhouensis	0	0	0	0	0	4.05268e-05	0	0	0
Bacteria;Actinobacteria;Actinobacteria;Corynebacteriales;Mycobacteriaceae;Mycolicibacterium;Mycolicibacterium.elephantis	0.00548126	0.00588652	0.00797366	0	0	0	0	4.05268e-05	0
Bacteria;Firmicutes;Clostridia;Clostridiales;Peptococcaceae;Dehalobacterium;Dehalobacterium.formicoaceticum	0.000395137	0.00047619	0.000425532	0.000273556	0.000151976	0.000182371	0.000111449	2.02634e-05	0.000141844
Bacteria;Bacteroidetes;Flavobacteriia;Flavobacteriales;Flavobacteriaceae;Flavobacterium;Flavobacterium.beibuense	0.000435664	0.000405268	0.000395137	0	0	0	0	0	4.05268e-05
Bacteria;Proteobacteria;Betaproteobacteria;Burkholderiales;Burkholderiaceae;Pandoraea;Pandoraea.apista	0.00139818	0.00120567	0.00120567	0.00794326	0.00854103	0.00740628	0.00784195	0.00852077	0.00775076
Bacteria;Proteobacteria;Alphaproteobacteria;Rhizobiales;Phyllobacteriaceae;Mesorhizobium;Mesorhizobium.ciceri	0.00144883	0.00141844	0.00126646	0.0126039	0.0134954	0.0129686	0.0110638	0.0140831	0.0127964
Bacteria;Proteobacteria;Gammaproteobacteria;Oceanospirillales;Alcanivoracaceae;Alcanivorax;Alcanivorax.dieselolei	0.000466059	0.000496454	0.000516717	0.00360689	0.00243161	0.00247214	0.00234043	0.00280648	0.00356636
Bacteria;Actinobacteria;Actinobacteria;Corynebacteriales;Nocardiaceae;Rhodococcus;Rhodococcus.sp..JPL.2	2.02634e-05	0	0	4.05268e-05	5.06586e-05	0	3.03951e-05	8.10537e-05	0
Bacteria;Deinococcus.Thermus;Deinococci;Thermales;Thermaceae;Thermus;Thermus.aquaticus	0.000455927	0.000334347	0.000445795	0.00269504	0.0031307	0.00287741	0.00247214	0.00341439	0.00319149
Bacteria;Proteobacteria;Alphaproteobacteria;unidentified;unidentified;unidentified;uncultured.alpha.proteobacterium.HF0070_17D04	0	0	0	5.06586e-05	3.03951e-05	0	9.11854e-05	8.10537e-05	7.0922e-05
Bacteria;Firmicutes;Bacilli;Lactobacillales;Lactobacillaceae;Lactobacillus;Lactobacillus.sp..CBA3606	0	0	2.02634e-05	0	0	2.02634e-05	0	0	0
Bacteria;Proteobacteria;Gammaproteobacteria;Enterobacterales;Enterobacteriaceae;Shigella;Shigella.flexneri	0.000101317	7.0922e-05	2.02634e-05	7.0922e-05	3.03951e-05	4.05268e-05	0	3.03951e-05	5.06586e-05
Bacteria;Actinobacteria;Actinobacteria;Streptomycetales;Streptomycetaceae;Streptomyces;Streptomyces.albireticuli	0.00149949	0.0012766	0.00213779	0.0225127	0.0252482	0.0259372	0.0224721	0.0240527	0.023151
Bacteria;Proteobacteria;Alphaproteobacteria;Rhodospirillales;Acetobacteraceae;Gluconobacter;uncultured.Gluconobacter.sp.	0	0	0	8.10537e-05	3.03951e-05	1.01317e-05	0	0	0
Bacteria;Bacteroidetes;Flavobacteriia;Flavobacteriales;Flavobacteriaceae;Flavobacterium;Flavobacterium.noncentrifugens	0.00125633	0.00114488	0.000719352	0	2.02634e-05	0	0	0	0
Bacteria;Firmicutes;Bacilli;Lactobacillales;Lactobacillaceae;Lactobacillus;Lactobacillus.parabuchneri	0	1.01317e-05	1.01317e-05	5.06586e-05	0.000111449	5.06586e-05	4.05268e-05	0.000121581	3.03951e-05
Bacteria;Proteobacteria;Deltaproteobacteria;Desulfobacterales;Desulfobacteraceae;Desulfobacterium;Desulfobacterium.autotrophicum	0.00116515	0.00128673	0.00111449	0.000526849	0.000780142	0.000364742	0.000658561	0.000607903	0.000536981
Bacteria;unidentified;unidentified;unidentified;unidentified;unidentified;uncultured.bacterium.Contig1549a	0	0	0	0	5.06586e-05	0	0	0	0
Bacteria;Proteobacteria;Alphaproteobacteria;Rhizobiales;Rhizobiaceae;Sinorhizobium;Sinorhizobium.medicae	0.00219858	0.0029078	0.00217832	0.0103445	0.0106991	0.0109726	0.00921986	0.0114995	0.0103141
Bacteria;Proteobacteria;Gammaproteobacteria;Enterobacterales;Erwiniaceae;Tatumella;Tatumella.morbirosei	0.000111449	0.000172239	0.000111449	0	0	0	6.07903e-05	0	0
Bacteria;Proteobacteria;Gammaproteobacteria;Oceanospirillales;Alcanivoracaceae;Alcanivorax;Alcanivorax.sp..NBRC.101098	3.03951e-05	3.03951e-05	1.01317e-05	1.01317e-05	0	3.03951e-05	6.07903e-05	6.07903e-05	5.06586e-05
Bacteria;Actinobacteria;Actinobacteria;Corynebacteriales;Gordoniaceae;Gordonia;Gordonia.sp..1D	3.03951e-05	1.01317e-05	5.06586e-05	0.0126241	0.014924	0.0144478	0.0136575	0.0131003	0.0126241
Bacteria;Firmicutes;Bacilli;Bacillales;Bacillaceae;Bacillus;Bacillus.sp..1NLA3E	0.000263425	0.000222898	0.000243161	0.000202634	0.00029382	0.000283688	0.000233029	0.000334347	5.06586e-05
Bacteria;Actinobacteria;Actinobacteria;Micromonosporales;Micromonosporaceae;Salinispora;Salinispora.arenicola	0.00618034	0.0060689	0.00945289	0.0113678	0.0109929	0.0116616	0.01	0.0104559	0.0100811
Bacteria;Actinobacteria;Actinobacteria;Micrococcales;Microbacteriaceae;Microbacterium;Microbacterium.sp..Gsoil167	0	0	0	8.10537e-05	0.000243161	0.000253293	0	0.000141844	0.00029382
Bacteria;Actinobacteria;Actinobacteria;Bifidobacteriales;Bifidobacteriaceae;Bifidobacterium;Bifidobacterium.scardovii	0.000101317	2.02634e-05	5.06586e-05	0.00549139	0.00512665	0.0047923	0.00450861	0.00509625	0.00471125
Bacteria;Chlamydiae;Chlamydiia;Chlamydiales;Chlamydiaceae;Chlamydia;Chlamydia.felis	1.01317e-05	4.05268e-05	3.03951e-05	0	2.02634e-05	0	0	0	0
Bacteria;Proteobacteria;Betaproteobacteria;Burkholderiales;Oxalobacteraceae;Janthinobacterium;Janthinobacterium.sp..B9.8	0.000891591	0.000688956	0.000526849	0.0008308	0.000628166	0.00035461	0.0004154	0.000486322	0.000496454
Bacteria;Actinobacteria;Actinobacteria;Propionibacteriales;Propionibacteriaceae;Tessaracoccus;Tessaracoccus.flavescens	0.000628166	0.000668693	0.00104357	0.0128875	0.0137183	0.0142148	0.0127356	0.0118845	0.0137589
Bacteria;Actinobacteria;Actinobacteria;Streptomycetales;Streptomycetaceae;Streptomyces;Streptomyces.sp..44414	0	0	0	0	0	0	0	0	2.02634e-05
Bacteria;Actinobacteria;Actinobacteria;Actinomycetales;Actinomycetaceae;Actinomyces;Actinomyces.radicidentis	0.000334347	0.000364742	0.000395137	0.0119149	0.0132016	0.014691	0.0146403	0.0132523	0.0137791
Bacteria;Actinobacteria;Actinobacteria;Corynebacteriales;Corynebacteriaceae;Corynebacterium;Corynebacterium.ureicelerivorans	8.10537e-05	5.06586e-05	8.10537e-05	0.00167173	0.00173252	0.00130699	0.00132725	0.00155015	0.00160081
Bacteria;Firmicutes;Bacilli;Bacillales;Staphylococcaceae;Staphylococcus;Staphylococcus.equorum	1.01317e-05	4.05268e-05	1.01317e-05	4.05268e-05	0	0	0	0	3.03951e-05
Bacteria;Actinobacteria;Actinobacteria;Corynebacteriales;Gordoniaceae;Gordonia;Gordonia.amicalis	0.000283688	0.000222898	0.000324215	1.01317e-05	0	0	0	0	0
Bacteria;Candidatus.Beckwithbacteria;unidentified;unidentified;unidentified;unidentified;Candidatus.Beckwithbacteria.bacterium.GW2011_GWC1_49_16	0	0	0	0.000222898	0.000243161	0.000233029	0.000162107	0.000192503	0.000111449
Bacteria;Cyanobacteria;unidentified;Nostocales;Rivulariaceae;Rivularia;Rivularia.sp..PCC.7116	0.00132725	0.00141844	0.0012462	6.07903e-05	0.000111449	9.11854e-05	0.000111449	6.07903e-05	0.000151976
Bacteria;Firmicutes;Bacilli;Bacillales;Bacillaceae;Lysinibacillus;Lysinibacillus.saudimassiliensis	5.06586e-05	3.03951e-05	1.01317e-05	0	2.02634e-05	3.03951e-05	2.02634e-05	2.02634e-05	0
Bacteria;Deinococcus.Thermus;Deinococci;Thermales;Thermaceae;Thermus;Thermus.scotoductus	0.00139818	0.00129686	0.00158055	0.000881459	0.000952381	0.000921986	0.00163121	0.0010233	0.00148936
Bacteria;Proteobacteria;Betaproteobacteria;Burkholderiales;Burkholderiaceae;Burkholderia;Burkholderia.insecticola	0.00158055	0.00182371	0.00174265	0.0188045	0.0175988	0.017153	0.0178825	0.0184498	0.017234
Bacteria;Actinobacteria;Actinobacteria;Micromonosporales;Micromonosporaceae;Actinoplanes;Actinoplanes.deccanensis	5.06586e-05	1.01317e-05	6.07903e-05	4.05268e-05	3.03951e-05	2.02634e-05	0	0	4.05268e-05
Bacteria;Firmicutes;Bacilli;Bacillales;Listeriaceae;Listeria;Listeria.welshimeri	1.01317e-05	1.01317e-05	3.03951e-05	4.05268e-05	0	0	6.07903e-05	0	1.01317e-05
Bacteria;Actinobacteria;Actinobacteria;Corynebacteriales;Corynebacteriaceae;Corynebacterium;Corynebacterium.kroppenstedtii	0.00029382	0.000395137	0.000526849	0.000151976	8.10537e-05	0.000182371	0.000151976	0.000121581	0.000182371
Bacteria;Proteobacteria;Alphaproteobacteria;Rhodobacterales;Rhodobacteraceae;Rhodobacter;uncultured.Rhodobacter.sp.	0	1.01317e-05	0	0.000202634	0.000212766	0.000263425	0.000192503	0.000233029	0.000273556
Bacteria;Actinobacteria;Actinobacteria;Streptomycetales;Streptomycetaceae;Streptomyces;Streptomyces.sp..WT6	3.03951e-05	1.01317e-05	3.03951e-05	4.05268e-05	4.05268e-05	4.05268e-05	6.07903e-05	0	0.000111449
Bacteria;Actinobacteria;Actinobacteria;Micrococcales;Microbacteriaceae;Microbacterium;Microbacterium.pumilum	0	0	0	0	0	5.06586e-05	0	0	4.05268e-05
Bacteria;Bacteroidetes;Flavobacteriia;Flavobacteriales;Flavobacteriaceae;Algibacter;Algibacter.alginicilyticus	9.11854e-05	0.000172239	6.07903e-05	0.000435664	0.000233029	0.000212766	0.000385005	0.000324215	0.000233029
Bacteria;Actinobacteria;Actinobacteria;Micrococcales;Intrasporangiaceae;Arsenicicoccus;Arsenicicoccus.sp..oral.taxon.190	0.00142857	0.00161094	0.00200608	0.0554002	0.0599696	0.0607801	0.0574975	0.0571631	0.0575177
Bacteria;Proteobacteria;Alphaproteobacteria;Rhizobiales;Hyphomicrobiaceae;Hyphomicrobium;Hyphomicrobium.sp..MC1	0.00174265	0.00172239	0.00199595	0.0261905	0.0242351	0.0251266	0.0288247	0.0322087	0.0296758
Bacteria;Actinobacteria;Actinobacteria;Pseudonocardiales;Pseudonocardiaceae;Amycolatopsis;Amycolatopsis.thailandensis	0.000577508	0.000840932	0.00168186	0	0	0	4.05268e-05	0	0
Bacteria;Actinobacteria;Actinobacteria;Streptomycetales;Streptomycetaceae;Streptomyces;Streptomyces.sp..MJ635.86F5	3.03951e-05	1.01317e-05	2.02634e-05	0	4.05268e-05	5.06586e-05	7.0922e-05	7.0922e-05	0.000141844
Bacteria;Bacteroidetes;Sphingobacteriia;Sphingobacteriales;Sphingobacteriaceae;Pedobacter;Pedobacter.sp..PACM.27299	0.00070922	0.000911854	0.000618034	0.00184397	0.00165147	0.00190476	0.00172239	0.00174265	0.00194529
Bacteria;Spirochaetes;Spirochaetia;Spirochaetales;Spirochaetaceae;Treponema;Treponema.primitia	0.000881459	0.000790274	0.000668693	0.000141844	0.000395137	0.000233029	0.000131712	0.000202634	0.000263425
Bacteria;unidentified;unidentified;unidentified;unidentified;unidentified;uncultured.pig.faeces.bacterium	0	0	0	4.05268e-05	0	3.03951e-05	4.05268e-05	0	2.02634e-05
Bacteria;Bacteroidetes;Flavobacteriia;Flavobacteriales;Flavobacteriaceae;Formosa;Formosa.sp..Hel1_31_208	2.02634e-05	2.02634e-05	7.0922e-05	0.000425532	0.000334347	0.000253293	0.000303951	0.000445795	0.000395137
Bacteria;Actinobacteria;Actinobacteria;Micrococcales;Micrococcaceae;Rothia;Rothia.aeria	0	0	2.02634e-05	0.000253293	0.00029382	7.0922e-05	0.000314083	0.000364742	0.000101317
Bacteria;Proteobacteria;Betaproteobacteria;Rhodocyclales;Rhodocyclaceae;Rhodocyclus;Rhodocyclus.tenuis	0	0	0	0	0	0	4.05268e-05	4.05268e-05	0
Bacteria;Bacteroidetes;Flavobacteriia;Flavobacteriales;Blattabacteriaceae;Blattabacterium;Blattabacterium.sp.	0	0	0	0	2.02634e-05	0	0	3.03951e-05	0
Bacteria;Bacteroidetes;Bacteroidia;Bacteroidales;Prevotellaceae;Prevotella;Prevotella.fusca	1.01317e-05	4.05268e-05	1.01317e-05	0.000111449	0.000101317	8.10537e-05	8.10537e-05	9.11854e-05	0.000111449
Bacteria;Proteobacteria;Betaproteobacteria;Burkholderiales;Burkholderiaceae;Cupriavidus;Cupriavidus.sp..ST.14	1.01317e-05	2.02634e-05	0	0.000121581	0	9.11854e-05	7.0922e-05	9.11854e-05	4.05268e-05
Bacteria;Cyanobacteria;unidentified;Nostocales;Scytonemataceae;Scytonema;Scytonema.sp..NIES.4073	0.00238095	0.00212766	0.00260385	0.00118541	0.00165147	0.00103343	0.00140831	0.00179331	0.0010537
Bacteria;Firmicutes;Clostridia;Clostridiales;Peptostreptococcaceae;Romboutsia;Romboutsia.ilealis	1.01317e-05	4.05268e-05	0	0	0	6.07903e-05	2.02634e-05	2.02634e-05	6.07903e-05
Bacteria;Actinobacteria;Actinobacteria;Streptomycetales;Streptomycetaceae;Streptomyces;Streptomyces.albaduncus	0	0	0	0.000233029	0.000131712	0.000131712	0	6.07903e-05	0.000111449
Bacteria;Fusobacteria;Fusobacteriia;Fusobacteriales;Fusobacteriaceae;Fusobacterium;Fusobacterium.sp..oral.taxon.203	0	1.01317e-05	0	2.02634e-05	0	0	0	0	0
Bacteria;Firmicutes;Clostridia;Clostridiales;Ruminococcaceae;Ruminococcus;Ruminococcus.champanellensis	2.02634e-05	2.02634e-05	0	0.00047619	0.000486322	0.000202634	0.000395137	0.000385005	0.000395137
Bacteria;Proteobacteria;Alphaproteobacteria;Rhizobiales;Bradyrhizobiaceae;Bosea;Bosea.lupini	0.000901722	0.00116515	0.00111449	3.03951e-05	1.01317e-05	1.01317e-05	0.000121581	0	0
Bacteria;Proteobacteria;Alphaproteobacteria;Rhizobiales;Beijerinckiaceae;Rhodoblastus;Rhodoblastus.sphagnicola	0.0249949	0.0213475	0.0263121	0.000111449	5.06586e-05	0.000151976	0.000141844	0	0.000263425
Bacteria;Proteobacteria;Gammaproteobacteria;Enterobacterales;Enterobacteriaceae;Klebsiella;Klebsiella.quasipneumoniae	0.000222898	0.000202634	0.000101317	0.000263425	0.000303951	0.000162107	0.000344478	0.000233029	0.000121581
Bacteria;Firmicutes;Clostridia;Clostridiales;Clostridiaceae;Clostridium;Clostridium.chauvoei	2.02634e-05	0	1.01317e-05	3.03951e-05	0	3.03951e-05	0	9.11854e-05	4.05268e-05
Bacteria;Proteobacteria;Alphaproteobacteria;Rhizobiales;Rhizobiaceae;Rhizobium;Rhizobium.sp..Kim5	1.01317e-05	6.07903e-05	3.03951e-05	0.00201621	0.00206687	0.00228977	0.00194529	0.00209726	0.00177305
Bacteria;Candidatus.Wolfebacteria;unidentified;unidentified;unidentified;unidentified;Candidatus.Wolfebacteria.bacterium.GW2011_GWB1_47_1	0	0	0	0.000141844	6.07903e-05	0.000192503	0.000151976	0.000212766	0.000141844
Bacteria;Proteobacteria;Alphaproteobacteria;Rhizobiales;Rhizobiaceae;Rhizobium;Rhizobium.sp..DS.S.51	0	0	2.02634e-05	0	0	7.0922e-05	0	6.07903e-05	0
Bacteria;Firmicutes;Bacilli;Bacillales;Bacillaceae;Parageobacillus;Parageobacillus.toebii	5.06586e-05	2.02634e-05	4.05268e-05	0	0	0	0	0	5.06586e-05
Bacteria;Actinobacteria;Actinobacteria;Corynebacteriales;Mycobacteriaceae;Mycobacterium;Mycobacterium.sp..B.009	2.02634e-05	3.03951e-05	2.02634e-05	0	0	6.07903e-05	3.03951e-05	0	0
Bacteria;Proteobacteria;Gammaproteobacteria;Enterobacterales;Yersiniaceae;Serratia;Serratia.odorifera	0.000253293	0.000212766	0.000263425	0	0	0	3.03951e-05	0	0
Bacteria;unidentified;unidentified;unidentified;unidentified;unidentified;uncultured.bacterium.A1Q1_fos_1093	1.01317e-05	0	1.01317e-05	0	0	0	0	2.02634e-05	0
Bacteria;Chlamydiae;Chlamydiia;Parachlamydiales;Parachlamydiaceae;Candidatus.Protochlamydia;Candidatus.Protochlamydia.amoebophila	0.000222898	0.000243161	0.000172239	0.000131712	0.000141844	0.000121581	0.000101317	9.11854e-05	0.000111449
Bacteria;Actinobacteria;Actinobacteria;Streptosporangiales;Nocardiopsaceae;Nocardiopsis;Nocardiopsis.sp..FU.40	2.02634e-05	5.06586e-05	3.03951e-05	0.000212766	0.000283688	0.00029382	0.000182371	0.000162107	0.000283688
Bacteria;Proteobacteria;Deltaproteobacteria;Myxococcales;Myxococcaceae;Myxococcus;Myxococcus.sp.	5.06586e-05	2.02634e-05	4.05268e-05	0.000111449	7.0922e-05	0	2.02634e-05	0.000192503	0
Bacteria;Deinococcus.Thermus;Deinococci;Thermales;Thermaceae;Thermus;Thermus.oshimai	0.000749747	0.000607903	0.00064843	0.00339412	0.00202634	0.00244174	0.0022999	0.0025228	0.00199595
Bacteria;Verrucomicrobia;unidentified;unidentified;unidentified;unidentified;Verrucomicrobia.bacterium.IMCC26134	0.0073151	0.00741641	0.00583587	0.0123911	0.0101824	0.0105268	0.0136373	0.0126849	0.0119352
Bacteria;Firmicutes;Bacilli;Lactobacillales;Streptococcaceae;Streptococcus;Streptococcus.mutans	0.0298176	0.0163323	0.0187234	1.01317e-05	0	0	0	3.03951e-05	5.06586e-05
Bacteria;Actinobacteria;Actinobacteria;Corynebacteriales;Mycobacteriaceae;Mycolicibacterium;Mycolicibacterium.litorale	0.00275583	0.00288754	0.00340426	0.0166565	0.0182573	0.0185917	0.0186829	0.018845	0.0177508
Bacteria;Actinobacteria;Actinobacteria;Micromonosporales;Micromonosporaceae;Micromonospora;Micromonospora.siamensis	0.00177305	0.00183384	0.00260385	0.0320973	0.0334853	0.0353191	0.0336981	0.0333739	0.032229
Bacteria;Proteobacteria;Gammaproteobacteria;Enterobacterales;Enterobacteriaceae;Klebsiella;Klebsiella.oxytoca	0.000182371	0.000334347	0.000243161	0.00106383	0.00108409	0.000790274	0.00152989	0.00130699	0.00177305
Bacteria;Proteobacteria;Gammaproteobacteria;Enterobacterales;Morganellaceae;Xenorhabdus;Xenorhabdus.doucetiae	0.000121581	0.000131712	0.000101317	5.06586e-05	0.000121581	6.07903e-05	0.000212766	0.000141844	9.11854e-05
Bacteria;Proteobacteria;Gammaproteobacteria;Immundisolibacterales;Immundisolibacteraceae;Immundisolibacter;Immundisolibacter.cernigliae	0.00507599	0.00474164	0.00400203	0.0429686	0.0384498	0.0386727	0.0394225	0.0470618	0.0425228
Bacteria;Bacteroidetes;Bacteroidia;Bacteroidales;Prevotellaceae;Prevotella;Prevotella.dentalis	1.01317e-05	2.02634e-05	0	0.00180344	0.00119554	0.00148936	0.00161094	0.00147923	0.00163121
Bacteria;Proteobacteria;Alphaproteobacteria;Rhodobacterales;Rhodobacteraceae;Phaeobacter;Phaeobacter.gallaeciensis	0.000273556	0.000344478	0.00029382	0.005846	0.00555218	0.00458967	0.00472138	0.00582573	0.00429585
Bacteria;Proteobacteria;Alphaproteobacteria;Rhizobiales;unidentified;Candidatus.Hodgkinia;Candidatus.Hodgkinia.cicadicola	4.05268e-05	3.03951e-05	7.0922e-05	0	0	3.03951e-05	0	0	0
Bacteria;Proteobacteria;Deltaproteobacteria;Myxococcales;Myxococcaceae;Myxococcus;Myxococcus.macrosporus	0.00630193	0.00569402	0.00557244	0.00812563	0.00572442	0.00644377	0.00528875	0.00710233	0.00745694
Bacteria;Actinobacteria;Actinobacteria;Corynebacteriales;Mycobacteriaceae;Mycobacterium;Mycobacterium.sp..PO1	0	0	0	3.03951e-05	0	0	0	2.02634e-05	0
Bacteria;Proteobacteria;Gammaproteobacteria;Chromatiales;Chromatiaceae;Candidatus.Thiosymbion;Candidatus.Thiosymbion.oneisti	0.00247214	0.00303951	0.00273556	3.03951e-05	0	5.06586e-05	0	3.03951e-05	0
Bacteria;Actinobacteria;Actinobacteria;Streptomycetales;Streptomycetaceae;Streptomyces;Streptomyces.sp..WAC1420	0	2.02634e-05	0.000162107	0.000182371	0	0	3.03951e-05	5.06586e-05	4.05268e-05
Bacteria;Proteobacteria;Alphaproteobacteria;Rhizobiales;Methylobacteriaceae;Methylobacterium;Methylobacterium.sp.	0.00729483	0.00930091	0.00921986	0	0	1.01317e-05	0	4.05268e-05	0
Bacteria;Proteobacteria;Alphaproteobacteria;Rhizobiales;Methylobacteriaceae;Methylobacterium;Methylobacterium.aquaticum	0.00409321	0.00466059	0.00530902	0.068541	0.0686727	0.0706282	0.0706079	0.0768288	0.0703647
Bacteria;Actinobacteria;Actinobacteria;Corynebacteriales;Mycobacteriaceae;Mycobacterium;Mycobacterium.paraintracellulare	0.000172239	0.000212766	0.000243161	0.00123607	0.00121581	0.000891591	0.00131712	0.00123607	0.00126646
Bacteria;Actinobacteria;Actinobacteria;Actinomycetales;Actinomycetaceae;Arcanobacterium;Arcanobacterium.phocae	8.10537e-05	0.000151976	0.000131712	0.000263425	0.000141844	6.07903e-05	4.05268e-05	9.11854e-05	0.000121581
Bacteria;Actinobacteria;Actinobacteria;Streptomycetales;Streptomycetaceae;Streptomyces;Streptomyces.muensis	4.05268e-05	6.07903e-05	3.03951e-05	2.02634e-05	0.000141844	0	3.03951e-05	0.000101317	0.000172239
Bacteria;Actinobacteria;Actinobacteria;Corynebacteriales;Nocardiaceae;Rhodococcus;Rhodococcus.qingshengii	0.000121581	0.000192503	0.000324215	0.000151976	0.000243161	0.00029382	0.000314083	0.000253293	0.0010537
Bacteria;Actinobacteria;Actinobacteria;Micrococcales;Micrococcaceae;Arthrobacter;Arthrobacter.sp..BP2	0	0	1.01317e-05	3.03951e-05	0	4.05268e-05	0	2.02634e-05	2.02634e-05
Bacteria;Tenericutes;Mollicutes;Mycoplasmatales;Mycoplasmataceae;Mycoplasma;Mycoplasma.alvi	0	4.05268e-05	0	0	0	0	0	0	2.02634e-05
Bacteria;Firmicutes;Bacilli;Lactobacillales;Lactobacillaceae;Lactobacillus;Lactobacillus.acidipiscis	0	7.0922e-05	7.0922e-05	7.0922e-05	5.06586e-05	0	6.07903e-05	0.000121581	0
Bacteria;Actinobacteria;Actinobacteria;Micrococcales;Micrococcaceae;Rothia;Rothia.mucilaginosa	5.06586e-05	2.02634e-05	2.02634e-05	0.000982776	0.000952381	0.000932118	0.000699088	0.000658561	0.000790274
Bacteria;unidentified;unidentified;unidentified;unidentified;unidentified;uncultured.bacterium.A1Q1_fos_2286	0.000111449	0.000202634	0.000172239	0.00121581	0.00182371	0.00199595	0.00122594	0.00182371	0.00202634
Bacteria;Proteobacteria;Gammaproteobacteria;Enterobacterales;unidentified;Phytobacter;Phytobacter.sp..SCO41	5.06586e-05	4.05268e-05	1.01317e-05	0	0	0	2.02634e-05	0.000162107	0
Bacteria;Proteobacteria;Gammaproteobacteria;Chromatiales;Ectothiorhodospiraceae;Thioalkalivibrio;Thioalkalivibrio.sp..K90mix	1.01317e-05	5.06586e-05	1.01317e-05	0.0137994	0.0118845	0.0113273	0.0134448	0.0150963	0.0135968
Bacteria;Proteobacteria;Alphaproteobacteria;Rickettsiales;Rickettsiaceae;Rickettsia;Rickettsia.rickettsii	0	0	0	0	2.02634e-05	0	0	0	0
Bacteria;Bacteroidetes;Cytophagia;Cytophagales;Hymenobacteraceae;Hymenobacter;Hymenobacter.sp..APR13	0.000587639	0.000536981	0.00047619	0.00924012	0.00899696	0.00759878	0.0102128	0.0103647	0.00808511
Bacteria;Actinobacteria;Actinobacteria;Micrococcales;Intrasporangiaceae;Phycicoccus;Phycicoccus.dokdonensis	0.00697062	0.00778116	0.0101216	0.218967	0.250476	0.278734	0.254691	0.214367	0.234316
Bacteria;Firmicutes;Bacilli;Bacillales;Paenibacillaceae;Paenibacillus;uncultured.Paenibacillus.sp.	6.07903e-05	6.07903e-05	0	0.000121581	0	1.01317e-05	4.05268e-05	0.000141844	0
Bacteria;Actinobacteria;Actinobacteria;Streptomycetales;Streptomycetaceae;Streptomyces;Streptomyces.sampsonii	5.06586e-05	4.05268e-05	7.0922e-05	0.00113475	0.00155015	0.00123607	0.00134752	0.0010233	0.000800405
Bacteria;Proteobacteria;Gammaproteobacteria;Enterobacterales;Enterobacteriaceae;Klebsiella;Klebsiella.aerogenes	0.000435664	0.00029382	0.000405268	0.00199595	0.00160081	0.00157042	0.00211753	0.00172239	0.00134752
Bacteria;Firmicutes;Erysipelotrichia;Erysipelotrichales;Erysipelotrichaceae;Faecalibaculum;Faecalibaculum.rodentium	0.000131712	0.000141844	0.000121581	0.000253293	0.00029382	0.000395137	0.000405268	0.000385005	0.00035461
Bacteria;Planctomycetes;Planctomycetia;Planctomycetales;Planctomycetaceae;Planctomyces;uncultured.Planctomyces.sp.	1.01317e-05	5.06586e-05	2.02634e-05	0	0	4.05268e-05	4.05268e-05	3.03951e-05	4.05268e-05
Bacteria;Proteobacteria;Betaproteobacteria;Burkholderiales;Burkholderiaceae;Cupriavidus;Cupriavidus.gilardii	0.00163121	0.00180344	0.0014387	0.0584397	0.054306	0.051003	0.058612	0.0579129	0.05231
Bacteria;Proteobacteria;Betaproteobacteria;Burkholderiales;Burkholderiaceae;Cupriavidus;uncultured.Cupriavidus.sp.	4.05268e-05	2.02634e-05	3.03951e-05	0.000111449	0.000192503	8.10537e-05	0.000111449	0.000101317	3.03951e-05
Bacteria;Firmicutes;Bacilli;Bacillales;Paenibacillaceae;Paenibacillus;Paenibacillus.peoriae	0.000192503	0.000172239	0.000192503	2.02634e-05	4.05268e-05	0	0	1.01317e-05	3.03951e-05
Bacteria;Proteobacteria;Epsilonproteobacteria;Campylobacterales;Campylobacteraceae;Campylobacter;Campylobacter.peloridis	2.02634e-05	0	1.01317e-05	1.01317e-05	2.02634e-05	0	0	0	2.02634e-05
Bacteria;Proteobacteria;Alphaproteobacteria;Rhizobiales;Phyllobacteriaceae;Mesorhizobium;Mesorhizobium.japonicum	0.0025228	0.00239108	0.00234043	0.0239514	0.0236575	0.0234853	0.0214387	0.0259068	0.023536
Bacteria;Cyanobacteria;unidentified;Synechococcales;Synechococcaceae;Thermosynechococcus;Thermosynechococcus.sp..NK55a	0.000131712	0.000141844	0.000192503	0.000151976	1.01317e-05	0.000283688	0.000121581	0.000101317	0.00029382
Bacteria;Proteobacteria;Gammaproteobacteria;Legionellales;Coxiellaceae;Coxiella;Coxiella.burnetii	0.00108409	0.00104357	0.00100304	0.000749747	0.000668693	0.000972644	0.00113475	0.000516717	0.00106383
Bacteria;unidentified;unidentified;unidentified;unidentified;unidentified;uncultured.bacterium.Contigcl_1769	0	0	0	0	7.0922e-05	0	7.0922e-05	4.05268e-05	2.02634e-05
Bacteria;unidentified;unidentified;unidentified;unidentified;unidentified;uncultured.bacterium.Bio5	1.01317e-05	0	0	0	6.07903e-05	2.02634e-05	0	8.10537e-05	0
Bacteria;Proteobacteria;Alphaproteobacteria;Rhizobiales;Hyphomicrobiaceae;Hyphomicrobium;Hyphomicrobium.sulfonivorans	0.0093617	0.011773	0.0101722	6.07903e-05	0.000151976	0.000101317	6.07903e-05	0	8.10537e-05
Bacteria;Actinobacteria;Actinobacteria;Streptomycetales;Streptomycetaceae;Streptomyces;Streptomyces.prasinopilosus	0.000840932	0.000688956	0.000790274	0	0	0	2.02634e-05	0	0
Bacteria;Proteobacteria;Gammaproteobacteria;Methylococcales;Methylococcaceae;Methylococcus;Methylococcus.capsulatus	0.0048227	0.00528875	0.00474164	0.0113982	0.0107497	0.0101824	0.0112361	0.0127153	0.0119757
Bacteria;Firmicutes;Bacilli;Bacillales;Planococcaceae;Planococcus;Planococcus.donghaensis	7.0922e-05	7.0922e-05	2.02634e-05	6.07903e-05	2.02634e-05	3.03951e-05	0	0	9.11854e-05
Bacteria;Bacteroidetes;Flavobacteriia;Flavobacteriales;Ichthyobacteriaceae;Ichthyobacterium;Ichthyobacterium.seriolicida	6.07903e-05	6.07903e-05	3.03951e-05	0.000172239	8.10537e-05	0.000151976	8.10537e-05	3.03951e-05	8.10537e-05
Bacteria;Actinobacteria;Actinobacteria;Streptomycetales;Streptomycetaceae;Streptomyces;Streptomyces.sp..CA19	0	0	0	0	2.02634e-05	0	0	0	0
Bacteria;Actinobacteria;Actinobacteria;Micrococcales;Microbacteriaceae;Microbacterium;Microbacterium.ketosireducens	0.00132725	0.00195542	0.000921986	0	0	0	0	0	8.10537e-05
Bacteria;Proteobacteria;Alphaproteobacteria;Rhizobiales;Bradyrhizobiaceae;Bradyrhizobium;Bradyrhizobium.daqingense	0	0	1.01317e-05	1.01317e-05	0	0	0	0	0
Bacteria;Actinobacteria;Actinobacteria;Corynebacteriales;Nocardiaceae;Rhodococcus;Rhodococcus.sp..R04	0	0	0	0	0	6.07903e-05	7.0922e-05	0	0
Bacteria;Bacteroidetes;Chitinophagia;Chitinophagales;Chitinophagaceae;Chitinophaga;Chitinophaga.caeni	0.0021074	0.00308004	0.00150963	0.0035461	0.00267477	0.00260385	0.00382979	0.00274569	0.00350557
Bacteria;Actinobacteria;Actinobacteria;Propionibacteriales;Propionibacteriaceae;Propionimicrobium;Propionimicrobium.sp..Marseille.P3275	0.000364742	0.000587639	0.000739615	0.000668693	0.000486322	0.000496454	0.000567376	0.000385005	0.000577508
Bacteria;Proteobacteria;Alphaproteobacteria;Rhodospirillales;Rhodospirillaceae;Candidatus.Endolissoclinum;Candidatus.Endolissoclinum.faulkneri	0.000780142	0.000840932	0.000739615	9.11854e-05	0.000172239	0.000121581	0.000101317	0.000131712	0.000101317
Bacteria;Bacteroidetes;Bacteroidia;Bacteroidales;Prevotellaceae;Prevotella;Prevotella.buccae	2.02634e-05	4.05268e-05	2.02634e-05	5.06586e-05	1.01317e-05	0	2.02634e-05	0.000151976	3.03951e-05
Bacteria;Cyanobacteria;unidentified;Synechococcales;Synechococcaceae;Cyanobium;Cyanobium.sp..NS01	0	0	0	0.000121581	0.000131712	5.06586e-05	0	0	2.02634e-05
Bacteria;Actinobacteria;Actinobacteria;Micrococcales;Micrococcaceae;Arthrobacter;Arthrobacter.globiformis	0.00106383	0.000871327	0.0012462	0.000131712	0.000536981	0.000364742	0.00029382	0.000151976	0.000466059
Bacteria;Actinobacteria;Actinobacteria;Corynebacteriales;Mycobacteriaceae;Mycobacterium;Mycobacterium.scrofulaceum	0.00137791	0.00131712	0.00191489	0	5.06586e-05	0	0	0	0
Bacteria;Bacteroidetes;Flavobacteriia;Flavobacteriales;Flavobacteriaceae;Capnocytophaga;Capnocytophaga.sp..H2931	1.01317e-05	2.02634e-05	3.03951e-05	0	0	0	2.02634e-05	0	2.02634e-05
Bacteria;Firmicutes;Bacilli;Bacillales;Staphylococcaceae;Staphylococcus;Staphylococcus.pseudintermedius	4.05268e-05	1.01317e-05	2.02634e-05	1.01317e-05	0	0	4.05268e-05	0	2.02634e-05
Bacteria;Proteobacteria;Gammaproteobacteria;Chromatiales;Ectothiorhodospiraceae;Thioalkalivibrio;Thioalkalivibrio.nitratireducens	0.00265451	0.0025228	0.00163121	0.0177812	0.0159271	0.0164742	0.0172239	0.0205471	0.0173759
Bacteria;Proteobacteria;Alphaproteobacteria;Pelagibacterales;Pelagibacteraceae;unidentified;alpha.proteobacterium.HIMB5	0.000131712	7.0922e-05	6.07903e-05	0	0	4.05268e-05	0	0	0
Bacteria;Proteobacteria;Alphaproteobacteria;unidentified;unidentified;unidentified;uncultured.alpha.proteobacterium.HF0010_30A23	0	0	0	0.000101317	0.000162107	0.000121581	5.06586e-05	0.000141844	0.000141844
Bacteria;Bacteroidetes;Bacteroidia;Bacteroidales;Prevotellaceae;Prevotella;Prevotella.veroralis	5.06586e-05	2.02634e-05	0	0	0	0	2.02634e-05	0	0
Bacteria;Tenericutes;Mollicutes;Mycoplasmatales;Mycoplasmataceae;Mycoplasma;Mycoplasma.bovis	0	1.01317e-05	0	0	0	0	2.02634e-05	0	0
Bacteria;Firmicutes;Bacilli;Bacillales;Paenibacillaceae;Aneurinibacillus;Aneurinibacillus.soli	0.000577508	0.000536981	0.000678825	0.000455927	0.000212766	0.000344478	9.11854e-05	0.000202634	0.000324215
Bacteria;Acidobacteria;unidentified;unidentified;unidentified;unidentified;uncultured.Acidobacteria.bacterium.Rifle_16ft_4_minimus_38982	9.11854e-05	0.000192503	7.0922e-05	0.0105978	0.00878419	0.00714286	0.00911854	0.00904762	0.00832827
Bacteria;Elusimicrobia;Endomicrobia;Endomicrobiales;Endomicrobiaceae;Endomicrobium;Candidatus.Endomicrobium.trichonymphae	0.000131712	0.000162107	0.000131712	0.000131712	0.000131712	8.10537e-05	4.05268e-05	0.000101317	0
Bacteria;Proteobacteria;Betaproteobacteria;Burkholderiales;Burkholderiaceae;Polynucleobacter;Polynucleobacter.acidiphobus	0.00177305	0.00202634	0.0014387	7.0922e-05	0.000364742	0.000212766	0.000151976	0.000162107	0.000192503
Bacteria;Actinobacteria;Actinobacteria;Corynebacteriales;Corynebacteriaceae;Corynebacterium;Corynebacterium.glaucum	2.02634e-05	7.0922e-05	0.000111449	0.000810537	0.00165147	0.00107396	0.00113475	0.00117528	0.0012766
Bacteria;Cyanobacteria;unidentified;Synechococcales;Synechococcaceae;Synechococcus;Synechococcus.sp..KORDI.100	3.03951e-05	4.05268e-05	0.000101317	0.000699088	0.000688956	0.000638298	0.000567376	0.00047619	0.000547112
Bacteria;Actinobacteria;Actinobacteria;Micromonosporales;Micromonosporaceae;Micromonospora;Micromonospora.sp..CB01531	0.00949341	0.00847011	0.0153799	0	0	0	0	3.03951e-05	0
Bacteria;Actinobacteria;Actinobacteria;Pseudonocardiales;Pseudonocardiaceae;Saccharopolyspora;Saccharopolyspora.spinosa	0.00424519	0.00403242	0.00822695	0.000212766	0.000162107	0.000263425	0.000405268	0.000233029	0.000172239
Bacteria;Nitrospirae;Nitrospira;Nitrospirales;Nitrospiraceae;Nitrospira;uncultured.Nitrospira.sp.	0	1.01317e-05	1.01317e-05	0.000121581	0.000263425	0.000243161	0.000253293	0.000222898	0.000182371
Bacteria;Bacteroidetes;Bacteroidia;Bacteroidales;Prevotellaceae;Prevotella;Prevotella.melaninogenica	0	2.02634e-05	0	0.000263425	3.03951e-05	0.000141844	0.000101317	0.000162107	0.000101317
Bacteria;Actinobacteria;Actinobacteria;Streptomycetales;Streptomycetaceae;Streptomyces;Streptomyces.sp..88.682	0	0	1.01317e-05	4.05268e-05	4.05268e-05	0	5.06586e-05	0.000131712	0.000101317
Bacteria;Actinobacteria;Actinobacteria;Streptomycetales;Streptomycetaceae;Streptomyces;Streptomyces.sp..F12	0.000131712	5.06586e-05	0.000172239	0.000141844	0.000141844	0.000283688	0.000222898	0.000253293	0.000324215
Bacteria;Actinobacteria;Actinobacteria;Corynebacteriales;Mycobacteriaceae;Mycobacterium;Mycobacterium.avium	0.00314083	0.00400203	0.00607903	0.0636069	0.061155	0.0675481	0.0638703	0.064691	0.0646809
Bacteria;Firmicutes;Bacilli;Lactobacillales;Leuconostocaceae;Leuconostoc;Leuconostoc.mesenteroides	7.0922e-05	0.000111449	4.05268e-05	0.000192503	0	0	0.000141844	0.00029382	6.07903e-05
Bacteria;Proteobacteria;Gammaproteobacteria;unidentified;unidentified;unidentified;uncultured.gamma.proteobacterium.HF4000_48E10	0.000253293	0.000243161	0.000283688	0.00171226	0.00117528	0.00148936	0.00170213	0.00194529	0.00138804
Bacteria;Proteobacteria;Epsilonproteobacteria;Campylobacterales;Campylobacteraceae;Campylobacter;Campylobacter.curvus	0	1.01317e-05	0	0.000101317	0.000111449	0.000263425	0.000121581	0.000202634	0.000111449
Bacteria;Bacteroidetes;Cytophagia;Cytophagales;Hymenobacteraceae;Pontibacter;Pontibacter.actiniarum	0.000871327	0.00100304	0.000658561	0.00420466	0.00417427	0.00367781	0.00446809	0.00450861	0.004154
Bacteria;Actinobacteria;Actinobacteria;Streptomycetales;Streptomycetaceae;Streptomyces;Streptomyces.qinglanensis	0.000658561	0.000425532	0.000699088	0.000182371	0.000101317	0.000192503	0.000121581	0.000121581	0.000162107
Bacteria;Actinobacteria;Actinobacteria;Streptosporangiales;Nocardiopsaceae;Nocardiopsis;Nocardiopsis.ganjiahuensis	0.00110436	0.000952381	0.00187437	0	0	3.03951e-05	0	0	4.05268e-05
Bacteria;Chloroflexi;unidentified;unidentified;unidentified;unidentified;uncultured.Chloroflexi.bacterium.Rifle_16ft_4_minimus_640	1.01317e-05	4.05268e-05	0	9.11854e-05	3.03951e-05	9.11854e-05	0.000192503	0.000151976	8.10537e-05
Bacteria;Actinobacteria;Actinobacteria;Streptomycetales;Streptomycetaceae;Streptomyces;Streptomyces.sp..AAH67	0	0	0	0	0	0	2.02634e-05	0	0
Bacteria;Proteobacteria;Epsilonproteobacteria;Campylobacterales;Helicobacteraceae;Wolinella;Wolinella.succinogenes	0.000202634	0.000263425	0.000243161	7.0922e-05	7.0922e-05	4.05268e-05	0.000121581	3.03951e-05	4.05268e-05
Bacteria;Proteobacteria;Gammaproteobacteria;Chromatiales;Chromatiaceae;Marichromatium;Marichromatium.purpuratum	0.000385005	0.000334347	0.000314083	0.0338298	0.032381	0.0320567	0.0287639	0.0363627	0.0345491
Bacteria;Cyanobacteria;unidentified;Synechococcales;Synechococcaceae;Synechococcus;Synechococcus.sp..KORDI.49	0	0	0	0.00222898	0.0018845	0.00144883	0.00167173	0.0018541	0.00174265
Bacteria;Actinobacteria;Actinobacteria;Micrococcales;Micrococcaceae;Arthrobacter;Arthrobacter.sp..ERGS1.01	0.000942249	0.000739615	0.00107396	0.00503546	0.0052381	0.00532928	0.00486322	0.00419453	0.00535968
Bacteria;Proteobacteria;Alphaproteobacteria;Rhizobiales;Beijerinckiaceae;Methylocella;Methylocella.silvestris	0.0195745	0.0201621	0.0234245	0.0149848	0.0152077	0.0135461	0.0137183	0.0166261	0.0158055
Bacteria;Proteobacteria;Alphaproteobacteria;Rhizobiales;Hyphomicrobiaceae;Hyphomicrobium;Hyphomicrobium.nitrativorans	0.00739615	0.00744681	0.00752786	0.0822999	0.0879027	0.0883992	0.095998	0.0993414	0.112766
Bacteria;Chloroflexi;unidentified;unidentified;unidentified;unidentified;uncultured.Chloroflexi.bacterium.Rifle_16ft_4_minimus_38663	0.000141844	0.000243161	0.000121581	0.00391084	0.00309017	0.00314083	0.0039311	0.00369807	0.00302938
Bacteria;Chlamydiae;Chlamydiia;Chlamydiales;Chlamydiaceae;Chlamydia;Chlamydia.pneumoniae	0.000516717	0.000314083	0.000445795	0	0	2.02634e-05	0	0	0
Bacteria;Actinobacteria;Actinobacteria;Streptomycetales;Streptomycetaceae;Streptomyces;Streptomyces.sp..11.1.2	0.00035461	0.000273556	0.00035461	0.00389058	0.0037386	0.00428571	0.00301925	0.00409321	0.00334347
Bacteria;unidentified;unidentified;unidentified;unidentified;unidentified;bacterium.enrichment.culture.clone.g13	0	0	0	0.000506586	0.000314083	0.000364742	7.0922e-05	0.000162107	0.000567376
Bacteria;Dictyoglomi;Dictyoglomia;Dictyoglomales;Dictyoglomaceae;Dictyoglomus;uncultured.Dictyoglomus.sp.	0	1.01317e-05	1.01317e-05	6.07903e-05	0.000101317	0.000121581	5.06586e-05	0	3.03951e-05
Bacteria;Actinobacteria;Actinobacteria;Streptomycetales;Streptomycetaceae;Streptomyces;Streptomyces.alfalfae	7.0922e-05	2.02634e-05	2.02634e-05	0.0191084	0.0219757	0.022766	0.0211955	0.0193414	0.0191996
Bacteria;Proteobacteria;Gammaproteobacteria;Enterobacterales;Erwiniaceae;Pantoea;Pantoea.deleyi	3.03951e-05	6.07903e-05	0	0	0	0	4.05268e-05	0	0
Bacteria;Bacteroidetes;Cytophagia;Cytophagales;Hymenobacteraceae;Hymenobacter;Hymenobacter.sp..PAMC.26554	0.00162107	0.00151976	0.00135765	0.00748734	0.00784195	0.00714286	0.00759878	0.00757852	0.00723404
Bacteria;Firmicutes;Bacilli;Bacillales;Paenibacillaceae;Paenibacillus;Paenibacillus.physcomitrellae	0.000141844	0.000192503	0.000243161	0.000618034	0.000628166	0.000567376	0.000729483	0.000749747	0.00064843
Bacteria;Actinobacteria;Actinobacteria;Streptomycetales;Streptomycetaceae;Streptomyces;Streptomyces.sanyensis	0	0	0	0.000101317	0.000141844	0.000202634	0.000263425	0.000273556	0.000182371
Bacteria;Actinobacteria;Actinobacteria;Streptomycetales;Streptomycetaceae;Streptacidiphilus;Streptacidiphilus.melanogenes	0.00361702	0.00331307	0.0070618	0	0	0	0	0	5.06586e-05
Bacteria;Firmicutes;Bacilli;Lactobacillales;Lactobacillaceae;Lactobacillus;Lactobacillus.delbrueckii	5.06586e-05	9.11854e-05	3.03951e-05	0.000658561	0.000607903	0.000374873	0.000719352	0.000739615	0.000455927
Bacteria;Actinobacteria;Actinobacteria;Bifidobacteriales;Bifidobacteriaceae;Bifidobacterium;Bifidobacterium.indicum	0	0	0	0.000172239	0.000121581	0.000141844	0.000162107	0.000101317	5.06586e-05
Bacteria;Actinobacteria;Actinobacteria;Corynebacteriales;Nocardiaceae;Nocardia;Nocardia.concava	0.00256332	0.00296859	0.00424519	4.05268e-05	5.06586e-05	0	0	6.07903e-05	0
Bacteria;Actinobacteria;Actinobacteria;Corynebacteriales;Corynebacteriaceae;Corynebacterium;Corynebacterium.glutamicum	0.000101317	0.000172239	0.000141844	0.000628166	0.000638298	0.000942249	0.000506586	0.000628166	0.000526849
Bacteria;Proteobacteria;Alphaproteobacteria;Rhizobiales;Bradyrhizobiaceae;Bradyrhizobium;Bradyrhizobium.oligotrophicum	0.0230091	0.02692	0.0289767	0.0568693	0.054924	0.0533637	0.0555522	0.0588754	0.0503445
Bacteria;Proteobacteria;Alphaproteobacteria;Rhizobiales;Hyphomicrobiaceae;Rhodoplanes;Rhodoplanes.sp..Z2.YC6860	0.722503	0.847427	0.800263	0.825674	0.857356	0.834813	1.01685	0.935998	0.85001
Bacteria;Actinobacteria;Actinobacteria;Streptomycetales;Streptomycetaceae;Streptomyces;Streptomyces.finlayi	0	0	0	0	0	1.01317e-05	0	0	0
Bacteria;unidentified;unidentified;unidentified;unidentified;unidentified;uncultured.bacterium.BLR10	1.01317e-05	1.01317e-05	0	0.000516717	0.000192503	0.00035461	0.000212766	0.000243161	0.000273556
Bacteria;Bacteroidetes;Sphingobacteriia;Sphingobacteriales;Sphingobacteriaceae;Pedobacter;Pedobacter.hartonius	0.00109422	0.00161094	0.000891591	3.03951e-05	0	0	6.07903e-05	3.03951e-05	0
Bacteria;Firmicutes;Bacilli;Bacillales;Paenibacillaceae;Paenibacillus;Paenibacillus.sp..FSL.R5.0912	9.11854e-05	7.0922e-05	5.06586e-05	0.000263425	0.000303951	0.000881459	0.00035461	0.000455927	0.000344478
Bacteria;Actinobacteria;Actinobacteria;Propionibacteriales;Propionibacteriaceae;Cutibacterium;Cutibacterium.avidum	3.03951e-05	0.000141844	0.000121581	0.0029078	0.00336373	0.00416413	0.00281662	0.0035461	0.00297872
Bacteria;Actinobacteria;Actinobacteria;Streptomycetales;Streptomycetaceae;Streptomyces;Streptomyces.sp..XZQH13	0	0	2.02634e-05	0.000162107	0.000182371	0.000192503	0.000182371	0.000202634	0.000233029
Bacteria;Actinobacteria;Actinobacteria;Corynebacteriales;Mycobacteriaceae;Mycolicibacterium;Mycolicibacterium.mucogenicum	0.00155015	0.00164134	0.00234043	0	0	0	0	0	2.02634e-05
Bacteria;Actinobacteria;Actinobacteria;Pseudonocardiales;Pseudonocardiaceae;Saccharomonospora;uncultured.Saccharomonospora.sp.	0	0	0	0	0.000121581	0	0	7.0922e-05	0
Bacteria;Proteobacteria;Betaproteobacteria;Burkholderiales;Oxalobacteraceae;Herbaspirillum;Herbaspirillum.sp..meg3	0.000911854	0.00109422	0.000840932	0.0050152	0.00387031	0.00447822	0.00457953	0.00510638	0.00353597
Bacteria;Proteobacteria;Gammaproteobacteria;Enterobacterales;Enterobacteriaceae;Candidatus.Gullanella;Candidatus.Gullanella.endobia	4.05268e-05	4.05268e-05	4.05268e-05	0	3.03951e-05	0	3.03951e-05	0	0
Bacteria;Actinobacteria;Actinobacteria;Corynebacteriales;Mycobacteriaceae;Mycobacterium;Mycobacterium.sp..AQ4GA8	0	0	0	0	4.05268e-05	0	0	0	0
Bacteria;Proteobacteria;Gammaproteobacteria;Oceanospirillales;Oleiphilaceae;Oleiphilus;Oleiphilus.messinensis	0.00162107	0.00221884	0.00156028	0.000283688	0.000263425	0.000303951	7.0922e-05	0.000273556	0.000202634
Bacteria;Actinobacteria;Actinobacteria;Corynebacteriales;Mycobacteriaceae;Mycobacterium;Mycobacterium.szulgai	0.00135765	0.000992908	0.00150963	4.05268e-05	2.02634e-05	0	0	0	0
Bacteria;Bacteroidetes;Chitinophagia;Chitinophagales;Chitinophagaceae;Niabella;Niabella.soli	0.00518744	0.00678825	0.00378926	0.0119048	0.00607903	0.00877406	0.0128673	0.00945289	0.0111955
Bacteria;Proteobacteria;Alphaproteobacteria;Rhodobacterales;Rhodobacteraceae;Celeribacter;Celeribacter.indicus	0.00121581	0.00109422	0.00120567	0.0198075	0.0206079	0.0196454	0.0180547	0.0234853	0.02
Bacteria;Actinobacteria;Actinobacteria;Propionibacteriales;Propionibacteriaceae;Acidipropionibacterium;Acidipropionibacterium.thoenii	0.000222898	0.000314083	0.000496454	3.03951e-05	0	0	0	0	0
Bacteria;Proteobacteria;Deltaproteobacteria;Myxococcales;Archangiaceae;Vitiosangium;Vitiosangium.subalbum	1.01317e-05	0	0	0	0	2.02634e-05	0	0	0
Bacteria;Proteobacteria;Epsilonproteobacteria;Campylobacterales;Campylobacteraceae;Campylobacter;Campylobacter.gracilis	1.01317e-05	3.03951e-05	5.06586e-05	0.000435664	0.000202634	0.000455927	0.000131712	0.000263425	0.000253293
Bacteria;Actinobacteria;Actinobacteria;Pseudonocardiales;Pseudonocardiaceae;Pseudonocardia;Pseudonocardia.zijingensis	0	0	0	0	0	3.03951e-05	5.06586e-05	0	0
Bacteria;unidentified;unidentified;unidentified;unidentified;unidentified;uncultured.bacterium.A1Q1_fos_1025	0.000283688	0.00047619	0.000222898	0.00450861	0.00455927	0.00544073	0.00541033	0.00495441	0.00515704
Bacteria;Cyanobacteria;unidentified;Chroococcales;Aphanothecaceae;Halothece;Halothece.sp..PCC.7418	0.000851064	0.000780142	0.0008308	0.000222898	5.06586e-05	6.07903e-05	0.000283688	0.000101317	4.05268e-05
Bacteria;Proteobacteria;Epsilonproteobacteria;Campylobacterales;unidentified;Nitratifractor;Nitratifractor.salsuginis	0.000395137	0.00029382	0.000364742	0.000820669	0.000435664	0.000658561	0.000688956	0.000759878	0.000719352
Bacteria;Actinobacteria;Actinobacteria;Corynebacteriales;Mycobacteriaceae;Mycolicibacterium;Mycolicibacterium.neoaurum	0.000121581	0.000202634	0.000172239	0	3.03951e-05	4.05268e-05	4.05268e-05	2.02634e-05	4.05268e-05
Bacteria;Bacteroidetes;Cytophagia;Cytophagales;Cytophagaceae;Spirosoma;Spirosoma.montaniterrae	0.00174265	0.00234043	0.00155015	0.00331307	0.00334347	0.00320162	0.0039311	0.00365755	0.00412361
Bacteria;Proteobacteria;Alphaproteobacteria;Rhodospirillales;Acetobacteraceae;Acidiphilium;Acidiphilium.rubrum	0.0004154	0.000577508	0.000506586	2.02634e-05	5.06586e-05	0	0	0	0
Bacteria;Candidatus.Atribacteria;unidentified;unidentified;unidentified;unidentified;uncultured.Candidatus.Atribacteria.bacterium	6.07903e-05	2.02634e-05	1.01317e-05	6.07903e-05	4.05268e-05	4.05268e-05	0	0	3.03951e-05
Bacteria;Actinobacteria;Actinobacteria;Micromonosporales;Micromonosporaceae;Actinoplanes;Actinoplanes.sp..MN07.A0359	0	0	0	3.03951e-05	0	0	3.03951e-05	0	5.06586e-05
Bacteria;Bacteroidetes;Cytophagia;Cytophagales;Hymenobacteraceae;Hymenobacter;Hymenobacter.sp..DG25A	0.000243161	0.000496454	0.000303951	0.00206687	0.00173252	0.00191489	0.00228977	0.00254306	0.00196555
Bacteria;Proteobacteria;Alphaproteobacteria;Rhizobiales;Bradyrhizobiaceae;Bradyrhizobium;Bradyrhizobium.sp..BTAi1	0.00471125	0.00527862	0.0070922	0.0450557	0.0465248	0.0468288	0.0525127	0.0542553	0.0482371
Bacteria;Bacteroidetes;Bacteroidia;Bacteroidales;Rikenellaceae;Alistipes;Alistipes.shahii	0	0	0	0.00388045	0.0050152	0.00416413	0.00481256	0.00472138	0.00442756
Bacteria;Proteobacteria;Gammaproteobacteria;Thiotrichales;Thiotrichaceae;Thioploca;Thioploca.ingrica	0.00279635	0.00298886	0.00241135	0.000131712	0.000151976	7.0922e-05	0.000111449	7.0922e-05	0.000162107
Bacteria;Actinobacteria;Actinobacteria;Streptomycetales;Streptomycetaceae;Streptomyces;.Streptomyces.viridis...Lombardo.Pellegrino.1903..Waksman.1953	0	0	1.01317e-05	0	0	1.01317e-05	0	0	0
Bacteria;unidentified;unidentified;unidentified;unidentified;unidentified;uncultured.bacterium.A1Q1_fos_600	1.01317e-05	4.05268e-05	2.02634e-05	0.00029382	0.000141844	0.000182371	0.000425532	0.000121581	0.000303951
Bacteria;Cyanobacteria;unidentified;Nostocales;Nostocaceae;Cylindrospermum;Cylindrospermum.sp..NIES.4074	0.00163121	0.00149949	0.00118541	0.000496454	0.000253293	0.000547112	0.00070922	0.000455927	0.000455927
Bacteria;Firmicutes;Clostridia;Clostridiales;Lachnospiraceae;Blautia;Blautia.obeum	0.000121581	0.000192503	9.11854e-05	0.000283688	8.10537e-05	3.03951e-05	0.000101317	9.11854e-05	0.000101317
Bacteria;unidentified;unidentified;unidentified;unidentified;unidentified;uncultured.bacterium.25	1.01317e-05	0	0	0.00189463	0.00239108	0.00164134	0.00070922	0.000861196	0.00135765
Bacteria;Actinobacteria;Actinobacteria;Micrococcales;Micrococcaceae;Micrococcus;Micrococcus.luteus	0.000283688	0.000233029	0.000405268	0.0142249	0.0162614	0.0170314	0.0127153	0.0139311	0.0144883
Bacteria;Cyanobacteria;unidentified;Nostocales;Nostocaceae;Nostoc;Nostoc.sp..UIC.10110	1.01317e-05	1.01317e-05	4.05268e-05	0	0	0	0	1.01317e-05	0
Bacteria;Cyanobacteria;unidentified;Nostocales;Nostocaceae;Nostoc;Nostoc.sp..F27	0	1.01317e-05	1.01317e-05	0	0	0	3.03951e-05	0	0
Bacteria;Actinobacteria;Actinobacteria;Corynebacteriales;Mycobacteriaceae;Mycolicibacterium;Mycolicibacterium.thermoresistibile	0.00315096	0.00277609	0.00328267	0.0244782	0.0237285	0.0252381	0.0240122	0.0232624	0.0243161
Bacteria;unidentified;unidentified;unidentified;unidentified;unidentified;uncultured.bacterium.F42.01	0.001692	0.00158055	0.00158055	0.00285714	0.00245187	0.00232016	0.00198582	0.002077	0.00181358
Bacteria;Actinobacteria;Actinobacteria;Micrococcales;Brevibacteriaceae;Brevibacterium;Brevibacterium.sp..Ap13	0	0	0	4.05268e-05	0	4.05268e-05	0	4.05268e-05	0
Bacteria;Proteobacteria;Deltaproteobacteria;unidentified;unidentified;unidentified;uncultured.delta.proteobacterium.Rifle_16ft_4_minimus_37851	3.03951e-05	5.06586e-05	5.06586e-05	0	0	0.000101317	0	0	0
Bacteria;Proteobacteria;Gammaproteobacteria;Thiotrichales;Francisellaceae;Francisella;Francisella.philomiragia	9.11854e-05	0.000121581	4.05268e-05	0	4.05268e-05	5.06586e-05	0	0	0
Bacteria;unidentified;unidentified;unidentified;unidentified;unidentified;uncultured.bacterium.CSLG7	0.00167173	0.00134752	0.00142857	0	0	2.02634e-05	0	0.000121581	4.05268e-05
Bacteria;Actinobacteria;Actinobacteria;Micrococcales;Dermacoccaceae;Kytococcus;uncultured.Kytococcus.sp.	0	0	0	0.000101317	0.000162107	8.10537e-05	0.000151976	0.000101317	0.000162107
Bacteria;Actinobacteria;Actinobacteria;Corynebacteriales;Nocardiaceae;Nocardia;Nocardia.cerradoensis	0.000638298	0.000861196	0.000942249	0	0	0	4.05268e-05	0	0
Bacteria;Actinobacteria;Actinobacteria;Micrococcales;Microbacteriaceae;Microbacterium;Microbacterium.sp..BH.3.3.3	0	0	1.01317e-05	0.0217832	0.0289058	0.0323708	0.0253901	0.0237589	0.0264134
Bacteria;Proteobacteria;Alphaproteobacteria;Rhizobiales;Rhizobiaceae;Sinorhizobium;Sinorhizobium.sp..RAC02	0.00164134	0.00191489	0.00163121	0.0215704	0.0223708	0.0220365	0.0173455	0.0233637	0.0219656
Bacteria;Actinobacteria;Actinobacteria;Streptomycetales;Streptomycetaceae;Streptomyces;Streptomyces.floridae	1.01317e-05	1.01317e-05	0	0	0	0	8.10537e-05	0	0
Bacteria;Bacteroidetes;Bacteroidia;Bacteroidales;Rikenellaceae;Mucinivorans;Mucinivorans.hirudinis	0.000202634	0.000212766	0.000253293	0.000233029	0.000131712	0.000182371	0.000212766	0.000121581	0.000334347
Bacteria;Proteobacteria;Alphaproteobacteria;Rhizobiales;Beijerinckiaceae;Methylocella;Methylocella.palustris	1.01317e-05	2.02634e-05	0	1.01317e-05	5.06586e-05	0	0	0	7.0922e-05
Bacteria;unidentified;unidentified;unidentified;unidentified;unidentified;uncultured.bacterium.fosmid.I5J7	0.000212766	6.07903e-05	8.10537e-05	9.11854e-05	2.02634e-05	8.10537e-05	0	0	2.02634e-05
Bacteria;Chlamydiae;Chlamydiia;Parachlamydiales;Parachlamydiaceae;Candidatus.Protochlamydia;uncultured.Candidatus.Protochlamydia.sp.	0	1.01317e-05	0	0	0	0	3.03951e-05	0	0
Bacteria;Actinobacteria;Actinobacteria;Micromonosporales;Micromonosporaceae;Micromonospora;Micromonospora.aurantiaca	0.000881459	0.000607903	0.000992908	0.00683891	0.00764944	0.00917933	0.00851064	0.00682877	0.00816616
Bacteria;Proteobacteria;Alphaproteobacteria;unidentified;unidentified;unidentified;uncultured.alpha.proteobacterium.HF0130_06E21	0.000243161	8.10537e-05	0.000151976	0.000111449	9.11854e-05	4.05268e-05	6.07903e-05	0.000162107	4.05268e-05
Bacteria;Firmicutes;Bacilli;Bacillales;Bacillaceae;Anoxybacillus;Anoxybacillus.flavithermus	0.000121581	0.000111449	0.000182371	0.000455927	0.000243161	0.000486322	0.00029382	0.000192503	0.000678825
Bacteria;Proteobacteria;Epsilonproteobacteria;Campylobacterales;Helicobacteraceae;Sulfuricurvum;Candidatus.Sulfuricurvum.sp..RIFRC.1	0	2.02634e-05	2.02634e-05	0.000151976	9.11854e-05	0.000162107	0.000172239	0.000121581	0.000273556
Bacteria;Actinobacteria;Actinobacteria;Corynebacteriales;Mycobacteriaceae;Mycolicibacterium;Mycolicibacterium.rutilum	0.00264438	0.00322188	0.00382979	0.0465451	0.051459	0.0520365	0.0603242	0.050152	0.0520365
Bacteria;Bacteroidetes;Flavobacteriia;Flavobacteriales;Flavobacteriaceae;Capnocytophaga;Capnocytophaga.cynodegmi	0.000111449	0.000162107	7.0922e-05	0.000253293	0.000243161	0.000111449	0.000131712	0.000182371	0.000151976
Bacteria;Actinobacteria;Actinobacteria;Micrococcales;Micrococcaceae;Renibacterium;uncultured.Renibacterium.sp.	0	1.01317e-05	0	0	4.05268e-05	0	0	0	0
Bacteria;Actinobacteria;Actinobacteria;Micrococcales;Microbacteriaceae;Rathayibacter;Rathayibacter.iranicus	0.000263425	0.000364742	0.000405268	0	5.06586e-05	0	0	0	0
Bacteria;Actinobacteria;Actinobacteria;Streptosporangiales;Streptosporangiaceae;Streptosporangium;Streptosporangium.sibiricum	0	2.02634e-05	0	0.000141844	4.05268e-05	4.05268e-05	9.11854e-05	4.05268e-05	0.000101317
Bacteria;Firmicutes;Clostridia;Clostridiales;Clostridiaceae;Clostridium;Clostridium.argentinense	9.11854e-05	9.11854e-05	0.000172239	0	6.07903e-05	4.05268e-05	0.000121581	5.06586e-05	3.03951e-05
Bacteria;Proteobacteria;Alphaproteobacteria;Rhizobiales;Bradyrhizobiaceae;Bradyrhizobium;Bradyrhizobium.elkanii	0.175684	0.198014	0.208156	0.00047619	0.00029382	0.00047619	0.00029382	0.0008308	0.000344478
Bacteria;unidentified;unidentified;unidentified;unidentified;unidentified;uncultured.bacterium.pBE3.1	1.01317e-05	2.02634e-05	1.01317e-05	0.000172239	0.000385005	0.000334347	0.000334347	0.000222898	9.11854e-05
Bacteria;Actinobacteria;Actinobacteria;Corynebacteriales;Corynebacteriaceae;Corynebacterium;Corynebacterium.sp..U.96	0	0	0	0	0	0	0	4.05268e-05	0
Bacteria;Bacteroidetes;Flavobacteriia;Flavobacteriales;Flavobacteriaceae;Flavivirga;Flavivirga.eckloniae	0.000273556	0.000374873	0.000233029	0.000506586	0.000324215	0.000303951	0.000496454	0.00029382	0.00035461
Bacteria;Firmicutes;Bacilli;Lactobacillales;Leuconostocaceae;Weissella;Weissella.ceti	7.0922e-05	7.0922e-05	2.02634e-05	0.000121581	3.03951e-05	6.07903e-05	9.11854e-05	7.0922e-05	7.0922e-05
Bacteria;Firmicutes;Bacilli;Lactobacillales;Leuconostocaceae;Leuconostoc;Leuconostoc.citreum	0	0	3.03951e-05	0	6.07903e-05	0	0.000141844	8.10537e-05	6.07903e-05
Bacteria;Candidatus.Latescibacteria;unidentified;unidentified;unidentified;unidentified;uncultured.Latescibacteria.bacterium	6.07903e-05	6.07903e-05	4.05268e-05	0.000871327	0.000628166	0.000405268	0.000851064	0.000739615	0.000374873
Bacteria;unidentified;unidentified;unidentified;unidentified;unidentified;uncultured.bacterium.23	0.000141844	0.000212766	3.03951e-05	0.000182371	0.000303951	0.000536981	0.000121581	0.000172239	0.000202634
Bacteria;Actinobacteria;Actinobacteria;Streptomycetales;Streptomycetaceae;Streptomyces;Streptomyces.graminearus	0	0	0	0	6.07903e-05	9.11854e-05	0	0	0
Bacteria;Actinobacteria;Actinobacteria;Streptomycetales;Streptomycetaceae;Streptomyces;Streptomyces.sp..WM6352	0	4.05268e-05	1.01317e-05	0.000273556	0.000324215	0.000212766	0.000324215	0.000303951	0.000364742
Bacteria;unidentified;unidentified;unidentified;unidentified;unidentified;uncultured.bacterium.Contigcl_1493	0	0	0	0	0	0	0	0	3.03951e-05
Bacteria;Actinobacteria;Actinobacteria;Streptomycetales;Streptomycetaceae;Kitasatospora;Kitasatospora.cystarginea	0	0	0	0	0	0	0	0.000101317	0
Bacteria;Actinobacteria;Actinobacteria;Micromonosporales;Micromonosporaceae;Dactylosporangium;Dactylosporangium.sp..SC14051	0	1.01317e-05	1.01317e-05	0.00035461	0.000496454	0.000628166	0.000618034	0.000597771	0.00077001
Bacteria;Actinobacteria;Actinobacteria;Micrococcales;Micrococcaceae;Arthrobacter;Arthrobacter.sp..JBH1	0	0	0	3.03951e-05	3.03951e-05	9.11854e-05	4.05268e-05	2.02634e-05	4.05268e-05
Bacteria;Bacteroidetes;Chitinophagia;Chitinophagales;Chitinophagaceae;Chitinophaga;Chitinophaga.japonensis	0	0	0	0	0	0	0	3.03951e-05	0
Bacteria;Chlorobi;Chlorobia;Chlorobiales;Chlorobiaceae;Chlorobium;Chlorobium.limicola	0.00120567	0.00112462	0.00118541	0.00123607	0.00136778	0.000658561	0.0012462	0.000820669	0.000820669
Bacteria;unidentified;unidentified;unidentified;unidentified;unidentified;uncultured.bacterium.Contig1772	0	0	0	0	3.03951e-05	5.06586e-05	0	0	0
Bacteria;unidentified;unidentified;unidentified;unidentified;unidentified;uncultured.bacterium.A1Q1_fos_2067	4.05268e-05	5.06586e-05	1.01317e-05	0	0	0	9.11854e-05	0	2.02634e-05
Bacteria;Actinobacteria;Actinobacteria;Micrococcales;Sanguibacteraceae;Sanguibacter;Sanguibacter.keddieii	0.000557244	0.000445795	0.000486322	0.0318946	0.0336981	0.0356028	0.0275988	0.0303343	0.0303647
Bacteria;Bacteroidetes;Flavobacteriia;Flavobacteriales;Flavobacteriaceae;Flavobacterium;.Flexibacter..sp..ATCC.35103	0.000233029	0.000233029	0.000101317	0	5.06586e-05	0	2.02634e-05	0	0
Bacteria;unidentified;unidentified;unidentified;unidentified;unidentified;uncultured.bacterium.pAP3	4.05268e-05	8.10537e-05	9.11854e-05	0.000192503	0.000344478	0.000141844	0	0.000222898	0.000192503
Bacteria;Firmicutes;Clostridia;Clostridiales;unidentified;unidentified;butyrate.producing.bacterium.SS3.4	0	0	0	0.000496454	0.00035461	0.000283688	0.000455927	0.000202634	0.000425532
Bacteria;Actinobacteria;Actinobacteria;Micrococcales;Dermabacteraceae;Devriesea;Devriesea.agamarum	0.000385005	0.000587639	0.000597771	0.000618034	0.000567376	0.000496454	0.000445795	0.00029382	0.000587639
Bacteria;Proteobacteria;Epsilonproteobacteria;Campylobacterales;Campylobacteraceae;Campylobacter;Campylobacter.iguaniorum	4.05268e-05	6.07903e-05	1.01317e-05	0	4.05268e-05	0	0	0	0
Bacteria;Actinobacteria;Actinobacteria;Corynebacteriales;Nocardiaceae;Rhodococcus;Rhodococcus.sp..PBTS.1	9.11854e-05	0.000101317	0.000101317	0.0123607	0.0138804	0.014691	0.0145491	0.0131915	0.0138703
Bacteria;Actinobacteria;Actinobacteria;Pseudonocardiales;Pseudonocardiaceae;Pseudonocardia;Pseudonocardia.sp..EC080610.09	0	0	1.01317e-05	0	3.03951e-05	4.05268e-05	0.000141844	0	0
Bacteria;Cyanobacteria;unidentified;Nostocales;Nostocaceae;Nostoc;Nostoc.sp..HK.01	0.000364742	0.000344478	0.000405268	9.11854e-05	8.10537e-05	6.07903e-05	3.03951e-05	0.000131712	3.03951e-05
Bacteria;unidentified;unidentified;unidentified;unidentified;unidentified;uncultured.bacterium.ws643C1	0	0	0	2.02634e-05	4.05268e-05	3.03951e-05	8.10537e-05	0	0
Bacteria;Actinobacteria;Actinobacteria;Corynebacteriales;Mycobacteriaceae;Mycobacterium;Mycobacterium.malmoense	0.0033232	0.00359676	0.00495441	3.03951e-05	0	1.01317e-05	0	0	0
Bacteria;Bacteroidetes;Flavobacteriia;Flavobacteriales;Blattabacteriaceae;Blattabacterium;Blattabacterium.sp...Blattella.germanica.	1.01317e-05	5.06586e-05	3.03951e-05	5.06586e-05	3.03951e-05	4.05268e-05	0.000131712	0	8.10537e-05
Bacteria;unidentified;unidentified;unidentified;unidentified;unidentified;uncultured.bacterium.BLR3	0.000719352	0.000840932	0.000597771	9.11854e-05	0.000141844	6.07903e-05	0.000162107	0	0
Bacteria;Cyanobacteria;unidentified;Oscillatoriales;Oscillatoriaceae;Oscillatoria;Oscillatoria.nigro.viridis	0.00184397	0.00186424	0.00179331	0.00117528	0.000921986	0.000840932	0.0192097	0.00103343	0.000851064
Bacteria;Actinobacteria;Actinobacteria;Pseudonocardiales;Pseudonocardiaceae;Actinosynnema;Actinosynnema.pretiosum	0.000901722	0.000921986	0.0014691	0.0146403	0.0140122	0.0157548	0.0150456	0.0142553	0.0132725
Bacteria;Firmicutes;Bacilli;Lactobacillales;Streptococcaceae;Streptococcus;Streptococcus.pseudopneumoniae	3.03951e-05	1.01317e-05	2.02634e-05	5.06586e-05	0	0	0	0	0
Bacteria;Bacteroidetes;Flavobacteriia;Flavobacteriales;Flavobacteriaceae;Elizabethkingia;Elizabethkingia.ursingii	7.0922e-05	0.000121581	5.06586e-05	0.00047619	0.000324215	0.000162107	0.000324215	0.000334347	0.000314083
Bacteria;Tenericutes;Mollicutes;Acholeplasmatales;Acholeplasmataceae;Candidatus.Phytoplasma;Candidatus.Phytoplasma.mali	1.01317e-05	1.01317e-05	0	1.01317e-05	0	7.0922e-05	0	3.03951e-05	0
Bacteria;Actinobacteria;Actinobacteria;Streptomycetales;Streptomycetaceae;Streptomyces;Streptomyces.sp..ZJ306	1.01317e-05	2.02634e-05	1.01317e-05	0	0	4.05268e-05	0	0	0
Bacteria;Tenericutes;unidentified;unidentified;unidentified;Candidatus.Izimaplasma;Candidatus.Izimaplasma.sp..HR1	4.05268e-05	2.02634e-05	3.03951e-05	0	0	0	5.06586e-05	0	0
Bacteria;Proteobacteria;Alphaproteobacteria;Rhizobiales;Phyllobacteriaceae;Mesorhizobium;Mesorhizobium.alhagi	0.0117427	0.0160689	0.0119149	3.03951e-05	0	0	0	0	0
Bacteria;Actinobacteria;Coriobacteriia;Coriobacteriales;Atopobiaceae;Olsenella;Olsenella.uli	0.000101317	0.000162107	0.000131712	0.00377913	0.00340426	0.00319149	0.00329281	0.00361702	0.00232016
Bacteria;Actinobacteria;Actinobacteria;Streptomycetales;Streptomycetaceae;Streptomyces;Streptomyces.sp..TK08046	0	0	0	6.07903e-05	0.000172239	0.000101317	3.03951e-05	0	0.000141844
Bacteria;Actinobacteria;Actinobacteria;Streptomycetales;Streptomycetaceae;Streptomyces;Streptomyces.sp..ATCC.55365	0	0	1.01317e-05	6.07903e-05	0	0	0	0	0
Bacteria;Actinobacteria;Actinobacteria;Streptomycetales;Streptomycetaceae;Streptomyces;Streptomyces.sp..ID05.A0074	0	0	0	0	3.03951e-05	0	0	0	0
Bacteria;Bacteroidetes;Cytophagia;Cytophagales;Hymenobacteraceae;Rufibacter;Rufibacter.sp..DG31D	0.00114488	0.00144883	0.000952381	0.00246201	0.002077	0.00259372	0.0022695	0.0025228	0.00187437
Bacteria;Actinobacteria;Actinobacteria;Pseudonocardiales;Pseudonocardiaceae;Amycolatopsis;Amycolatopsis.benzoatilytica	0.00322188	0.00353597	0.00652482	3.03951e-05	0	0	0	0	0
Bacteria;unidentified;unidentified;unidentified;unidentified;unidentified;uncultured.bacterium.TB303_p	0	0	0	0	0	3.03951e-05	0	3.03951e-05	4.05268e-05
Bacteria;Actinobacteria;Actinobacteria;Micrococcales;Microbacteriaceae;Cryobacterium;Cryobacterium.sp.	0	0	0	0	0.000121581	0	0	5.06586e-05	0.000121581
Bacteria;Actinobacteria;Coriobacteriia;Coriobacteriales;Atopobiaceae;Libanicoccus;Libanicoccus.massiliensis	6.07903e-05	3.03951e-05	5.06586e-05	0.00725431	0.00711246	0.00719352	0.00743668	0.00618034	0.00780142
Bacteria;Firmicutes;Bacilli;Lactobacillales;Leuconostocaceae;Fructobacillus;Fructobacillus.fructosus	0	1.01317e-05	1.01317e-05	0	0	0	0	0	4.05268e-05
Bacteria;Proteobacteria;Alphaproteobacteria;Rhizobiales;Bradyrhizobiaceae;Nitrobacter;Nitrobacter.alkalicus	0	0	3.03951e-05	0	0	0	0	0	5.06586e-05
Bacteria;Actinobacteria;Actinobacteria;Streptosporangiales;Thermomonosporaceae;Actinomadura;Actinomadura.madurae	0.0104559	0.0103242	0.0207497	0.000628166	0.000516717	0.000607903	0.000547112	0.000334347	0.000901722
Bacteria;unidentified;unidentified;unidentified;unidentified;unidentified;uncultured.denitrifying.bacterium	6.07903e-05	4.05268e-05	2.02634e-05	4.05268e-05	4.05268e-05	4.05268e-05	0	3.03951e-05	5.06586e-05
Bacteria;Actinobacteria;Actinobacteria;Corynebacteriales;Mycobacteriaceae;Mycobacterium;Mycobacterium.kansasii	0.00398176	0.00386018	0.00679838	0.0267477	0.0251469	0.0275279	0.0258865	0.0255522	0.0257143
Bacteria;Firmicutes;Bacilli;Bacillales;unidentified;Exiguobacterium;Exiguobacterium.sp..MH3	1.01317e-05	0	0	5.06586e-05	7.0922e-05	0	4.05268e-05	8.10537e-05	6.07903e-05
Bacteria;Bacteroidetes;Flavobacteriia;Flavobacteriales;Flavobacteriaceae;Polaribacter;Polaribacter.sp..SA4.12	6.07903e-05	9.11854e-05	4.05268e-05	0.000445795	0.000395137	0.000273556	0.000385005	0.000314083	0.000141844
Bacteria;Actinobacteria;Actinobacteria;Streptomycetales;Streptomycetaceae;Streptomyces;Streptomyces.sp..ID05.A0031	0	0	0	0	0	0	5.06586e-05	0	0
Bacteria;Proteobacteria;Betaproteobacteria;Burkholderiales;Burkholderiaceae;Burkholderia;Burkholderia.sp..SJ98	0.000364742	0.000344478	0.000273556	0	0	2.02634e-05	0	0	0
Bacteria;Proteobacteria;Betaproteobacteria;Neisseriales;Chromobacteriaceae;Jeongeupia;Jeongeupia.sp..USM3	0.00499493	0.00404255	0.00270517	0.0399797	0.0357649	0.035846	0.0391287	0.0391793	0.040152
Bacteria;Proteobacteria;Alphaproteobacteria;Rhodospirillales;Rhodospirillaceae;Nitrospirillum;Nitrospirillum.amazonense	0.0123607	0.0121074	0.0128571	0.0448632	0.0411854	0.0411246	0.0417427	0.0476292	0.0416109
Bacteria;Actinobacteria;Actinobacteria;Micromonosporales;Micromonosporaceae;Micromonospora;Micromonospora.krabiensis	0.00352584	0.00337386	0.00536981	0.0448632	0.0464438	0.0497062	0.0464235	0.0452685	0.0436373
Bacteria;Actinobacteria;Actinobacteria;Pseudonocardiales;Pseudonocardiaceae;Pseudonocardia;Pseudonocardia.sp..HH130629.09	0.000364742	0.000334347	0.000486322	0.0346707	0.0362411	0.0362411	0.042381	0.0329382	0.0325836
Bacteria;Actinobacteria;unidentified;unidentified;unidentified;unidentified;Actinobacteria.bacterium.IMCC26077	0.00136778	0.00108409	0.00181358	0.000425532	0.000243161	0.000324215	7.0922e-05	0.000344478	0.000263425
Bacteria;Proteobacteria;Gammaproteobacteria;Enterobacterales;Yersiniaceae;Yersinia;Yersinia.ruckeri	0.000192503	0.000172239	0.000172239	0.000131712	0.000121581	0.000121581	0.000121581	0.000273556	0.000182371
Bacteria;Actinobacteria;Actinobacteria;Micrococcales;Micrococcaceae;Arthrobacter;Arthrobacter.sp..S37	0	0	0	1.01317e-05	5.06586e-05	0	0	0	0
Bacteria;Actinobacteria;Actinobacteria;Corynebacteriales;Mycobacteriaceae;Mycolicibacterium;Mycolicibacterium.rhodesiae	0.0188754	0.0234347	0.0215805	0.30308	0.355117	0.384367	0.465512	0.351084	0.35381
Bacteria;Acidobacteria;Acidobacteriia;Acidobacteriales;Acidobacteriaceae;Granulicella;Granulicella.arctica	2.02634e-05	1.01317e-05	4.05268e-05	0	4.05268e-05	0	0	0	0
Bacteria;Firmicutes;Bacilli;Bacillales;Paenibacillaceae;Paenibacillus;Paenibacillus.sp..CAA11	0.000374873	0.000314083	0.000222898	0.00070922	0.00029382	0.000405268	0.000567376	0.000567376	0.00047619
Bacteria;Firmicutes;Bacilli;Bacillales;Bacillaceae;Bacillus;Bacillus.megaterium	0.000425532	0.000557244	0.000557244	0.000921986	0.000344478	0.000516717	0.000385005	0.00106383	0.000638298
Bacteria;Proteobacteria;Gammaproteobacteria;Thiotrichales;Francisellaceae;Francisella;Francisella.tularensis	4.05268e-05	3.03951e-05	5.06586e-05	9.11854e-05	0.000111449	0.000162107	0.000172239	5.06586e-05	0.000141844
Bacteria;Actinobacteria;Actinobacteria;Streptosporangiales;Streptosporangiaceae;Nonomuraea;Nonomuraea.soli	1.01317e-05	1.01317e-05	5.06586e-05	0	0	2.02634e-05	0	0	0
Bacteria;Tenericutes;Mollicutes;Entomoplasmatales;Entomoplasmataceae;Mesoplasma;Mesoplasma.florum	0	0	0	6.07903e-05	0	0	0.000172239	0	7.0922e-05
Bacteria;Proteobacteria;Alphaproteobacteria;Rhizobiales;Rhizobiaceae;Rhizobium;Rhizobium.multihospitium	0.000536981	0.000628166	0.000729483	0	0	2.02634e-05	0	0	0
Bacteria;Bacteroidetes;Sphingobacteriia;Sphingobacteriales;Sphingobacteriaceae;Pedobacter;Pedobacter.heparinus	0.00112462	0.00130699	0.000921986	0.00280648	0.00247214	0.00324215	0.0029078	0.00238095	0.0041844
Bacteria;unidentified;unidentified;unidentified;unidentified;unidentified;uncultured.bacterium.Contig1588_n_1603_cl	0	1.01317e-05	1.01317e-05	4.05268e-05	0	0	0	0	0
Bacteria;Proteobacteria;Betaproteobacteria;Burkholderiales;Burkholderiaceae;Paraburkholderia;Paraburkholderia.silvatlantica	0.00156028	0.00170213	0.00160081	0	4.05268e-05	0	0	0	0
Bacteria;unidentified;unidentified;unidentified;unidentified;unidentified;uncultured.bacterium.EB5	0	1.01317e-05	2.02634e-05	0	0	0	4.05268e-05	4.05268e-05	9.11854e-05
Bacteria;Actinobacteria;Actinobacteria;Streptomycetales;Streptomycetaceae;Streptomyces;Streptomyces.sp..Sge12	8.10537e-05	0.000101317	9.11854e-05	0.00436677	0.00536981	0.00466059	0.00417427	0.00408308	0.00401216
Bacteria;Actinobacteria;Actinobacteria;Micrococcales;Micrococcaceae;Arthrobacter;Arthrobacter.crystallopoietes	0.00200608	0.00205674	0.00270517	0.00800405	0.0102938	0.00979737	0.00898683	0.00932118	0.00832827
Bacteria;Proteobacteria;Gammaproteobacteria;Enterobacterales;Enterobacteriaceae;Candidatus.Moranella;Candidatus.Moranella.endobia	4.05268e-05	3.03951e-05	1.01317e-05	0	5.06586e-05	4.05268e-05	5.06586e-05	0	0
Bacteria;Actinobacteria;Actinobacteria;Streptomycetales;Streptomycetaceae;Streptomyces;Streptomyces.sp..CB01747	0	0	0	0	3.03951e-05	0	0	0	0
Bacteria;unidentified;unidentified;unidentified;unidentified;unidentified;uncultured.bacterium.Ad_144_C12_contig1	3.03951e-05	0	1.01317e-05	8.10537e-05	0	0	0	0	4.05268e-05
Bacteria;Thermotogae;Thermotogae;Thermotogales;Thermotogaceae;Thermotoga;Thermotoga.sp..RQ2	1.01317e-05	0	1.01317e-05	0	0	2.02634e-05	0	0	4.05268e-05
Bacteria;Bacteroidetes;Flavobacteriia;Flavobacteriales;Flavobacteriaceae;Chryseobacterium;Chryseobacterium.piperi	0.000101317	0.000172239	6.07903e-05	0.000455927	0.00035461	0.000344478	0.000334347	0.000435664	0.00047619
Bacteria;Actinobacteria;Actinobacteria;Corynebacteriales;Mycobacteriaceae;Mycobacterium;Mycobacterium.xenopi	0.0029382	0.00278622	0.00466059	3.03951e-05	9.11854e-05	0	0	0	3.03951e-05
Bacteria;Actinobacteria;Actinobacteria;Pseudonocardiales;Pseudonocardiaceae;Streptoalloteichus;Streptoalloteichus.hindustanus	0.004154	0.00421479	0.00772036	0.000567376	0.00070922	0.00047619	0.000303951	0.000820669	0.000283688
Bacteria;Actinobacteria;Actinobacteria;Micrococcales;Microbacteriaceae;Microbacterium;Microbacterium.lacus	8.10537e-05	6.07903e-05	7.0922e-05	0	7.0922e-05	5.06586e-05	0	6.07903e-05	0
Bacteria;Actinobacteria;Actinobacteria;Streptomycetales;Streptomycetaceae;Streptacidiphilus;Streptacidiphilus.rugosus	0.00917933	0.0114995	0.0189058	2.02634e-05	0	6.07903e-05	0	0	0
Bacteria;Actinobacteria;Actinobacteria;Micromonosporales;Micromonosporaceae;Micromonospora;Micromonospora.sp..ML1	0	0	0	5.06586e-05	5.06586e-05	0.000131712	0.000101317	0.000121581	1.01317e-05
Bacteria;Firmicutes;Bacilli;Bacillales;Bacillaceae;Lysinibacillus;Lysinibacillus.sphaericus	0.000253293	0.000222898	0.000263425	0.000131712	0.000212766	0.000151976	0.000395137	0.000101317	0.000141844
Bacteria;Acidobacteria;unidentified;unidentified;unidentified;unidentified;uncultured.Acidobacteria.bacterium.HF4000_26D02	0.00265451	0.00291793	0.00215805	0.00225937	0.0024924	0.00196555	0.00203647	0.00193516	0.00217832
Bacteria;Actinobacteria;Actinobacteria;Corynebacteriales;Mycobacteriaceae;Mycolicibacterium;Mycolicibacterium.fortuitum	0.00171226	0.00173252	0.0022999	0.00483283	0.00544073	0.00566363	0.00557244	0.00474164	0.00402229
Bacteria;Nitrospirae;Nitrospira;Nitrospirales;Nitrospiraceae;Leptospirillum;Leptospirillum.ferriphilum	0.000719352	0.00108409	0.00112462	0.000506586	0.000496454	0.00029382	0.000466059	0.00077001	0.000172239
Bacteria;Actinobacteria;Actinobacteria;Streptomycetales;Streptomycetaceae;Streptomyces;Streptomyces.aizunensis	1.01317e-05	4.05268e-05	6.07903e-05	2.02634e-05	3.03951e-05	0.000131712	0	0.000202634	0.000212766
Bacteria;Actinobacteria;Actinobacteria;Streptomycetales;Streptomycetaceae;Streptomyces;Streptomyces.hawaiiensis	0	0	0	9.11854e-05	0	0	0	0	0
Bacteria;Firmicutes;Clostridia;Clostridiales;Symbiobacteriaceae;Symbiobacterium;Symbiobacterium.thermophilum	0.00197568	0.00155015	0.00164134	0.0349848	0.0330598	0.0344073	0.0319048	0.0364438	0.0323607
Bacteria;Actinobacteria;Actinobacteria;Streptomycetales;Streptomycetaceae;Streptomyces;Streptomyces.sp..MK498.98F14	2.02634e-05	2.02634e-05	0.000101317	0.000547112	0.000324215	0.000526849	0.000253293	0.00029382	0.000324215
Bacteria;Proteobacteria;Gammaproteobacteria;Enterobacterales;Enterobacteriaceae;Enterobacter;Enterobacter.sp..Crenshaw	0	0	0	6.07903e-05	0.000131712	0	7.0922e-05	0.000182371	3.03951e-05
Bacteria;Tenericutes;unidentified;unidentified;unidentified;unidentified;Tenericutes.bacterium.MO.XQ	6.07903e-05	3.03951e-05	1.01317e-05	7.0922e-05	4.05268e-05	4.05268e-05	9.11854e-05	0	0.000101317
Bacteria;unidentified;unidentified;unidentified;unidentified;unidentified;uncultured.bacterium.BAC.L1N9	0.000162107	9.11854e-05	6.07903e-05	0.0010537	0.000851064	0.000526849	0.000861196	0.00119554	0.000972644
Bacteria;Proteobacteria;Alphaproteobacteria;Rhodobacterales;Rhodobacteraceae;Paracoccus;Paracoccus.methylutens	4.05268e-05	7.0922e-05	5.06586e-05	0.000131712	0.000212766	0.000151976	0.000111449	0.000222898	0.000212766
Bacteria;Bacteroidetes;Flavobacteriia;Flavobacteriales;Flavobacteriaceae;Myroides;Myroides.profundi	3.03951e-05	2.02634e-05	0	2.02634e-05	0.000131712	0.000121581	0.000131712	0.000141844	8.10537e-05
Bacteria;Proteobacteria;Betaproteobacteria;Burkholderiales;Burkholderiaceae;Burkholderia;Burkholderia.sp..OLGA172	0.00407295	0.00344478	0.00388045	0.00817629	0.00801418	0.00742655	0.0070922	0.00927052	0.00704154
Bacteria;Proteobacteria;Betaproteobacteria;Burkholderiales;Burkholderiaceae;Burkholderia;Burkholderia.stabilis	0.00157042	0.00173252	0.00176292	0.012847	0.0108612	0.0113982	0.0108511	0.0125937	0.0104053
Bacteria;Proteobacteria;Gammaproteobacteria;Enterobacterales;Pectobacteriaceae;Sodalis;Sodalis.endosymbiont.of.Henestaris.halophilus	5.06586e-05	8.10537e-05	7.0922e-05	5.06586e-05	0	5.06586e-05	0	0	6.07903e-05
Bacteria;Bacteroidetes;Bacteroidia;Bacteroidales;Bacteroidaceae;Bacteroides;Bacteroides.faecichinchillae	0	4.05268e-05	1.01317e-05	0	0	0	4.05268e-05	0	0
Bacteria;Firmicutes;Bacilli;Bacillales;Bacillaceae;Bacillus;Bacillus.muralis	9.11854e-05	8.10537e-05	9.11854e-05	6.07903e-05	0.000182371	2.02634e-05	4.05268e-05	0.000172239	5.06586e-05
Bacteria;Proteobacteria;Alphaproteobacteria;Rhizobiales;Methylobacteriaceae;Methylobacterium;Methylobacterium.organophilum	0.000243161	0.000202634	0.000526849	0	0	0	7.0922e-05	3.03951e-05	0
Bacteria;Firmicutes;Clostridia;Clostridiales;Clostridiaceae;Clostridium;Clostridium.formicaceticum	0.000202634	0.000141844	0.000253293	0.000182371	0.000283688	3.03951e-05	4.05268e-05	0.000121581	7.0922e-05
Bacteria;Proteobacteria;Gammaproteobacteria;Pasteurellales;Pasteurellaceae;Actinobacillus;Actinobacillus.pleuropneumoniae	0	2.02634e-05	1.01317e-05	9.11854e-05	0.000111449	6.07903e-05	0.000131712	3.03951e-05	5.06586e-05
Bacteria;Aquificae;Aquificae;Aquificales;unidentified;Thermosulfidibacter;Thermosulfidibacter.takaii	0.00116515	0.00108409	0.000992908	0.000253293	0.000243161	0.000202634	0.000202634	0.000162107	0.000253293
Bacteria;Proteobacteria;Alphaproteobacteria;Rhizobiales;Rhizobiaceae;Agrobacterium;Agrobacterium.tumefaciens	0.00300912	0.00342452	0.00347518	0.0191591	0.0180648	0.0195643	0.0156839	0.0185917	0.0171834
Bacteria;Actinobacteria;Actinobacteria;Streptosporangiales;Thermomonosporaceae;Actinomadura;Actinomadura.pelletieri	0.00227964	0.0024924	0.00438703	8.10537e-05	0	0	0	0	0
Bacteria;Deinococcus.Thermus;Deinococci;Deinococcales;Deinococcaceae;Deinococcus;uncultured.Deinococcus.sp.	0	3.03951e-05	1.01317e-05	0	3.03951e-05	0	1.01317e-05	3.03951e-05	0
Bacteria;Proteobacteria;Gammaproteobacteria;Enterobacterales;Pectobacteriaceae;Pectobacterium;Pectobacterium.atrosepticum	3.03951e-05	0.000131712	9.11854e-05	0.000334347	0.000314083	0.000273556	0.000172239	0.000324215	0.000263425
Bacteria;Actinobacteria;Actinobacteria;Corynebacteriales;Nocardiaceae;Rhodococcus;Rhodococcus.opacus	0.0066768	0.00713273	0.0103445	0.0818541	0.0818237	0.0881358	0.0751773	0.0819757	0.0746606
Bacteria;Bacteroidetes;Bacteroidia;Bacteroidales;Prevotellaceae;Prevotella;Prevotella.conceptionensis	0	0	0	2.02634e-05	0	2.02634e-05	0	0	0
Bacteria;Proteobacteria;Gammaproteobacteria;Thiotrichales;Piscirickettsiaceae;Piscirickettsia;Piscirickettsia.salmonis	4.05268e-05	0.000101317	0.000101317	4.05268e-05	0.00029382	7.0922e-05	0.000222898	0.000151976	0.000243161
Bacteria;Cyanobacteria;unidentified;Synechococcales;Synechococcaceae;Synechococcus;Synechococcus.sp..WH.8109	3.03951e-05	0	1.01317e-05	0.000597771	0.000506586	0.000557244	0.000587639	0.000678825	0.0004154
Bacteria;Actinobacteria;Actinobacteria;Streptomycetales;Streptomycetaceae;Streptomyces;Streptomyces.sp..WM6349	0.000202634	0.000222898	0.000182371	3.03951e-05	0	3.03951e-05	2.02634e-05	5.06586e-05	0
Bacteria;Actinobacteria;Actinobacteria;Micrococcales;Microbacteriaceae;Microbacterium;Microbacterium.imperiale	0	0	0	0	0	7.0922e-05	0	0	0
Bacteria;Actinobacteria;Actinobacteria;Corynebacteriales;Mycobacteriaceae;Mycobacterium;Mycobacterium.sp..CECT.8779	0.00429585	0.00493414	0.00536981	0	0	0	0	0	4.05268e-05
Bacteria;Firmicutes;Bacilli;Lactobacillales;Lactobacillaceae;Lactobacillus;Lactobacillus.ruminis	4.05268e-05	5.06586e-05	6.07903e-05	4.05268e-05	1.01317e-05	6.07903e-05	2.02634e-05	0	4.05268e-05
Bacteria;Actinobacteria;Actinobacteria;Micromonosporales;Micromonosporaceae;Micromonospora;Micromonospora.inositola	0.00762918	0.00652482	0.0124823	0.0466464	0.0476393	0.0546403	0.0463323	0.0474468	0.0433536
Bacteria;Proteobacteria;Alphaproteobacteria;Rhizobiales;Phyllobacteriaceae;Nitratireductor;Nitratireductor.pacificus	0.00220871	0.00244174	0.0022999	0	0	0	0	0	9.11854e-05
Bacteria;Actinobacteria;Actinobacteria;Streptomycetales;Streptomycetaceae;Streptomyces;Streptomyces.kebangsaanensis	0.00200608	0.00128673	0.00244174	0	0	2.02634e-05	0	0	0
Bacteria;Proteobacteria;Alphaproteobacteria;Rhizobiales;Rhizobiaceae;Sinorhizobium;Sinorhizobium.americanum	0.00245187	0.00235056	0.00267477	0.0200912	0.019078	0.020385	0.0144681	0.0217427	0.0195035
Bacteria;Firmicutes;Bacilli;Lactobacillales;Lactobacillaceae;Lactobacillus;Lactobacillus.rhamnosus	0.0128166	0.0130496	0.0156738	0.000202634	0.000192503	0.000111449	0.000233029	0.00029382	0
Bacteria;Actinobacteria;Actinobacteria;Streptomycetales;Streptomycetaceae;Streptomyces;Streptomyces.sp..WA46	0	0	0	0.000628166	0.000536981	0.000516717	0.000891591	0.00035461	0.000263425
Bacteria;Proteobacteria;Gammaproteobacteria;Enterobacterales;Enterobacteriaceae;Klebsiella;Klebsiella.pneumoniae	0.0505268	0.032614	0.0356535	0.00400203	0.00350557	0.0039311	0.00312057	0.00378926	0.00428571
Bacteria;Proteobacteria;Deltaproteobacteria;Myxococcales;Archangiaceae;Stigmatella;Stigmatella.aurantiaca	0.0158055	0.0142351	0.0132118	0.0491591	0.0592097	0.0525532	0.0507396	0.0579534	0.0464539
Bacteria;Proteobacteria;Alphaproteobacteria;Rhizobiales;Brucellaceae;Ochrobactrum;Ochrobactrum.pituitosum	0.000151976	0.000233029	0.000222898	0.000688956	0.000364742	0.000557244	0.000445795	0.000739615	0.00047619
Bacteria;unidentified;unidentified;unidentified;unidentified;unidentified;uncultured.bacterium.W5.15b	1.01317e-05	4.05268e-05	3.03951e-05	0.000131712	0.000121581	6.07903e-05	0.000162107	0.000121581	9.11854e-05
Bacteria;Proteobacteria;Deltaproteobacteria;Desulfobacterales;Desulfobulbaceae;Desulfurivibrio;Desulfurivibrio.alkaliphilus	0.00145897	0.00142857	0.00133739	0.00391084	0.0029382	0.00347518	0.00304965	0.00317123	0.00279635
Bacteria;Actinobacteria;Actinobacteria;Micrococcales;Micrococcaceae;Kocuria;Kocuria.flava	0.000303951	0.000192503	0.000344478	0.0205876	0.0236474	0.0230294	0.0214083	0.02308	0.0218338
Bacteria;Proteobacteria;Alphaproteobacteria;Rhodospirillales;Rhodospirillaceae;Azospirillum;Azospirillum.thiophilum	0.00333333	0.0035157	0.00345491	0.0570415	0.0505775	0.0500811	0.049615	0.0595441	0.0520365
Bacteria;Proteobacteria;Betaproteobacteria;Burkholderiales;Burkholderiaceae;Burkholderia;Burkholderia.sp..CCGE1001	0.000425532	0.000314083	0.000233029	0.00194529	0.00260385	0.00240122	0.00270517	0.00272543	0.00255319
Bacteria;Actinobacteria;Actinobacteria;Streptomycetales;Streptomycetaceae;Streptomyces;Streptomyces.lividoclavatus	0	0	0	0	5.06586e-05	0	0	0	4.05268e-05
Bacteria;Actinobacteria;Actinobacteria;Micrococcales;Microbacteriaceae;Microbacterium;Microbacterium.sp..CGR1	6.07903e-05	5.06586e-05	4.05268e-05	0.00342452	0.00528875	0.00641337	0.00288754	0.00331307	0.00358663
Bacteria;Actinobacteria;Actinobacteria;Streptomycetales;Streptomycetaceae;Streptomyces;Streptomyces.sp..WAC4713	0	0	0	5.06586e-05	0	0.000131712	5.06586e-05	0.000101317	5.06586e-05
Bacteria;Proteobacteria;Alphaproteobacteria;Rhizobiales;Methylobacteriaceae;Methylorubrum;Methylorubrum.extorquens	0.0047619	0.00429585	0.0048227	0.0729281	0.0711753	0.0688349	0.0735056	0.0836474	0.0695238
Bacteria;Actinobacteria;Actinobacteria;Corynebacteriales;Mycobacteriaceae;Mycobacterium;Mycobacterium.manitobense	0	0	0	0	0	3.03951e-05	0	0	0
Bacteria;Actinobacteria;Actinobacteria;Propionibacteriales;Nocardioidaceae;Kribbella;Kribbella.sp..50410	0	0	0	2.02634e-05	0	0	0	0	0
Bacteria;Chloroflexi;unidentified;unidentified;unidentified;unidentified;uncultured.Chloroflexi.bacterium.Rifle_16ft_4_minimus_1380	4.05268e-05	1.01317e-05	6.07903e-05	0.0024924	0.0029078	0.00419453	0.0022695	0.00325228	0.00527862
Bacteria;unidentified;unidentified;unidentified;unidentified;unidentified;uncultured.bacterium.P8N7	1.01317e-05	2.02634e-05	0	0.00125633	0.000911854	0.000628166	0.00130699	0.000385005	0.000324215
Bacteria;Firmicutes;Bacilli;Lactobacillales;Lactobacillaceae;Lactobacillus;Lactobacillus.buchneri	1.01317e-05	0	1.01317e-05	0.000141844	8.10537e-05	0.000212766	9.11854e-05	4.05268e-05	9.11854e-05
Bacteria;Cyanobacteria;unidentified;unidentified;unidentified;unidentified;cyanobacterium.endosymbiont.of.Rhopalodia.gibberula	0.000202634	0.000121581	7.0922e-05	0	2.02634e-05	0	0	0	0
Bacteria;Firmicutes;Bacilli;Bacillales;Bacillaceae;Virgibacillus;Virgibacillus.sp..SK37	3.03951e-05	0	3.03951e-05	2.02634e-05	2.02634e-05	0	0	0	5.06586e-05
Bacteria;Spirochaetes;Spirochaetia;Spirochaetales;Spirochaetaceae;Treponema;Treponema.paraluiscuniculi	0	0	0	0	0	0	3.03951e-05	0	4.05268e-05
Bacteria;Proteobacteria;Betaproteobacteria;Burkholderiales;Burkholderiaceae;Burkholderia;Burkholderia.diffusa	0.00121581	0.00100304	0.00111449	0.00446809	0.00423506	0.00377913	0.00401216	0.00566363	0.00473151
Bacteria;Actinobacteria;Actinobacteria;Streptomycetales;Streptomycetaceae;Streptomyces;Streptomyces.sp..CB01883	0.000445795	0.000445795	0.000587639	0.000435664	0.000516717	0.000496454	0.000334347	0.000263425	0.000395137
Bacteria;Chlorobi;Chlorobia;Chlorobiales;Chlorobiaceae;Pelodictyon;Pelodictyon.phaeoclathratiforme	0.00130699	0.00120567	0.00115502	0.000435664	0.00035461	0.000172239	0.000395137	0.000547112	0.000516717
Bacteria;Proteobacteria;Gammaproteobacteria;Legionellales;Legionellaceae;Legionella;Legionella.hackeliae	0.00077001	0.000496454	0.000516717	3.03951e-05	7.0922e-05	0.000111449	0.000101317	8.10537e-05	6.07903e-05
Bacteria;Proteobacteria;Deltaproteobacteria;Myxococcales;Archangiaceae;Stigmatella;uncultured.Stigmatella.sp.	2.02634e-05	2.02634e-05	3.03951e-05	0.000141844	7.0922e-05	6.07903e-05	5.06586e-05	0.000162107	2.02634e-05
Bacteria;Proteobacteria;Gammaproteobacteria;Legionellales;Legionellaceae;Legionella;Legionella.spiritensis	0.00122594	0.00101317	0.0008308	0.000202634	0.000192503	0.000111449	0.000263425	0.000192503	0.000212766
Bacteria;Actinobacteria;Actinobacteria;Streptomycetales;Streptomycetaceae;Streptomyces;Streptomyces.sp..FR.008	0.000131712	5.06586e-05	9.11854e-05	0.00130699	0.00130699	0.0012462	0.0012766	0.00122594	0.00140831
Bacteria;Proteobacteria;Alphaproteobacteria;Rhizobiales;Phyllobacteriaceae;Mesorhizobium;Mesorhizobium.temperatum	0.00260385	0.00265451	0.00291793	4.05268e-05	0.000121581	0	3.03951e-05	0	0
Bacteria;Actinobacteria;Actinobacteria;Micrococcales;Intrasporangiaceae;Janibacter;Janibacter.indicus	0.00107396	0.00123607	0.00145897	0.0710233	0.08231	0.0904661	0.0780446	0.0731408	0.0791185
Bacteria;unidentified;unidentified;unidentified;unidentified;unidentified;uncultured.bacterium.50	1.01317e-05	1.01317e-05	0	5.06586e-05	7.0922e-05	0.000172239	0.000151976	0.000243161	0.000121581
Bacteria;unidentified;unidentified;unidentified;unidentified;unidentified;uncultured.bacterium.HF0500_16O16	0	1.01317e-05	1.01317e-05	0	0	0.000121581	3.03951e-05	5.06586e-05	0.000101317
Bacteria;Thermotogae;Thermotogae;Kosmotogales;Kosmotogaceae;Kosmotoga;Kosmotoga.pacifica	0.000253293	0.000222898	0.000212766	0.000344478	6.07903e-05	0.000162107	0.00029382	0.000162107	0.000131712
Bacteria;Actinobacteria;Actinobacteria;Micrococcales;Microbacteriaceae;Microbacterium;Microbacterium.sp..M.90	0	0	0	0	2.02634e-05	8.10537e-05	0	0	0
Bacteria;Proteobacteria;Epsilonproteobacteria;unidentified;unidentified;Nitratiruptor;Nitratiruptor.sp..SB155.2	0.000162107	0.000172239	0.000111449	0.000607903	0.00035461	0.000344478	0.000314083	9.11854e-05	0.000496454
Bacteria;Proteobacteria;Deltaproteobacteria;Myxococcales;Kofleriaceae;Haliangium;uncultured.Haliangium.sp.	1.01317e-05	1.01317e-05	2.02634e-05	0	5.06586e-05	6.07903e-05	0	0	0
Bacteria;Actinobacteria;Actinobacteria;Micrococcales;Micrococcaceae;Arthrobacter;Arthrobacter.sp..YN	0.000283688	0.000374873	0.000364742	0.00342452	0.00407295	0.00525836	0.00297872	0.00389058	0.00334347
Bacteria;Proteobacteria;Alphaproteobacteria;Rhizobiales;unidentified;Methyloceanibacter;Methyloceanibacter.sp..wino2	0.00474164	0.00449848	0.00613982	0.0818946	0.086616	0.0756231	0.0587031	0.0897974	0.0904053
Bacteria;Actinobacteria;Actinobacteria;Streptomycetales;Streptomycetaceae;Streptomyces;Streptomyces.pulveraceus	1.01317e-05	1.01317e-05	0	0.000101317	3.03951e-05	7.0922e-05	5.06586e-05	0	3.03951e-05
Bacteria;Proteobacteria;Alphaproteobacteria;Rhizobiales;Rhodobiaceae;Parvibaculum;uncultured.Parvibaculum.sp.	5.06586e-05	1.01317e-05	3.03951e-05	6.07903e-05	0	5.06586e-05	5.06586e-05	4.05268e-05	0
Bacteria;Proteobacteria;Gammaproteobacteria;Chromatiales;Chromatiaceae;Thiococcus;Thiococcus.pfennigii	0	0	0	2.02634e-05	0	3.03951e-05	6.07903e-05	1.01317e-05	5.06586e-05
Bacteria;Proteobacteria;Epsilonproteobacteria;Campylobacterales;Campylobacteraceae;Arcobacter;Arcobacter.nitrofigilis	6.07903e-05	4.05268e-05	4.05268e-05	3.03951e-05	0	3.03951e-05	0	4.05268e-05	0
Bacteria;Proteobacteria;Alphaproteobacteria;Rhodobacterales;Rhodobacteraceae;Gemmobacter;Gemmobacter.sp..LW.1	7.0922e-05	2.02634e-05	4.05268e-05	0	0	0	0	7.0922e-05	0
Bacteria;Bacteroidetes;Flavobacteriia;Flavobacteriales;Flavobacteriaceae;Aureitalea;Aureitalea.sp..RR4.38	0.000324215	0.000263425	0.000121581	0.000567376	0.000334347	0.000253293	0.000374873	0.000273556	0.000283688
Bacteria;Actinobacteria;Actinobacteria;Propionibacteriales;Propionibacteriaceae;Cutibacterium;Cutibacterium.granulosum	5.06586e-05	9.11854e-05	5.06586e-05	0.00181358	0.00200608	0.00208713	0.001692	0.00179331	0.00174265
Bacteria;Actinobacteria;Actinobacteria;Micrococcales;Microbacteriaceae;Leifsonia;Leifsonia.aquatica	0.00164134	0.00176292	0.00225937	0	4.05268e-05	3.03951e-05	0	0	0
Bacteria;unidentified;unidentified;unidentified;unidentified;unidentified;uncultured.bacterium.pBIO2155	1.01317e-05	3.03951e-05	0	0.000121581	0.000344478	0.000425532	0.000243161	0.000303951	0.000253293
Bacteria;unidentified;unidentified;unidentified;unidentified;unidentified;uncultured.bacterium.A1Q1_fos_2059	0	2.02634e-05	1.01317e-05	0	3.03951e-05	0	0	0	0
Bacteria;Proteobacteria;Betaproteobacteria;Neisseriales;Neisseriaceae;Kingella;Kingella.kingae	0.000263425	0.000162107	0.000131712	8.10537e-05	0.000121581	0.000111449	0.000111449	8.10537e-05	0.000151976
Bacteria;unidentified;unidentified;unidentified;unidentified;unidentified;uncultured.bacterium.92	0.000364742	0.00029382	0.000303951	0.000719352	0.000739615	0.00047619	0.000324215	0.000536981	0.000982776
Bacteria;Firmicutes;Bacilli;Bacillales;Paenibacillaceae;Paenibacillus;Paenibacillus.terrae	0.000172239	0.000162107	0.000222898	0.000263425	3.03951e-05	0.000111449	0.000111449	0.000151976	4.05268e-05
[truncated: 27,642 more rows]

## Sheet: Table S1_KEGG annotation
Supplementary Table 1 KEGG annotation results
KEGG Orthology (KO)	C1	C2	C3	S1	S2	S3	S4	S5	S6	Function
K00001	0.0172104	0.014489	0.0166031	0.013906	0.0157697	0.0152031	0.0151356	0.0156745	0.015916	Carbohydrate metabolism
K00002	0	0	0	0	0	0	0	0	0	Protein families: signaling and cellular processes
K00003	0.0588777	0.0552393	0.0567523	0.0573624	0.0600462	0.0547312	0.0581209	0.059081	0.0575423	Amino acid metabolism
K00004	0.00724649	0.0078482	0.0069431	0.00521476	0.00545875	0.00547312	0.00605426	0.00542581	0.00489722	Carbohydrate metabolism
K00005	0.00120775	0.000905562	0.0012075	0.000579418	0.00121305	0.000608125	0.000605426	0.000602867	0.000612152	Carbohydrate metabolism
K00006	0	0	0	0	0	0	0	0	0	Signal transduction
K00007	0.000301937	0.000301854	0.000905622	0.000579418	0.000606527	0.000608125	0.000605426	0	0	Carbohydrate metabolism
K00008	0.0244569	0.0253557	0.0256593	0.0231767	0.0236546	0.0255412	0.0254279	0.0265262	0.0257104	Carbohydrate metabolism
K00009	0.000603874	0.000905562	0.000603748	0.00115884	0.000606527	0.00121625	0.00121085	0.00120573	0.000612152	Carbohydrate metabolism
K00010	0.0344208	0.0341095	0.0374324	0.0243356	0.0248676	0.0261494	0.0248225	0.0253204	0.0269347	Carbohydrate metabolism
K00011	0	0	0	0	0	0	0	0	0	Carbohydrate metabolism
K00012	0.0827307	0.0802932	0.0806004	0.0753243	0.0752094	0.0760156	0.0762837	0.077167	0.0771312	Carbohydrate metabolism
K00013	0.0606893	0.0588615	0.0639973	0.0480917	0.0473091	0.0468256	0.0502503	0.0482294	0.0477479	Amino acid metabolism
K00014	0.0679358	0.0630875	0.0603748	0.0434563	0.0442765	0.0450012	0.0448015	0.0476265	0.0459114	Amino acid metabolism
K00015	0.00875617	0.00754635	0.00905622	0.00753243	0.00788486	0.00729749	0.00787054	0.00783727	0.00734583	Carbohydrate metabolism
K00016	0.0114736	0.012376	0.012075	0.00695302	0.00788486	0.00790562	0.00787054	0.00844014	0.00795798	Protein families: signaling and cellular processes
K00018	0.00875617	0.00905562	0.0081506	0.00579418	0.00606527	0.00547312	0.00605426	0.00542581	0.00550937	Carbohydrate metabolism
K00019	0.0274763	0.026865	0.0247537	0.0283915	0.0285068	0.0285819	0.028455	0.0283348	0.0287712	Carbohydrate metabolism
K00020	0.0588777	0.0543337	0.0561486	0.0538859	0.0539809	0.0553393	0.0556992	0.0536552	0.0569302	Amino acid metabolism
K00021	0.00905811	0.00754635	0.00724498	0.00521476	0.00727833	0.00608125	0.00665968	0.00663154	0.00673368	Digestive system
K00022	0.000301937	0.000301854	0.000301874	0	0	0	0	0	0	Carbohydrate metabolism
K00023	0.014191	0.0150927	0.0123768	0.0214385	0.0206219	0.0206762	0.0193736	0.0198946	0.020201	Carbohydrate metabolism
K00024	0.0513293	0.0531263	0.0564504	0.0909686	0.0843073	0.0869618	0.0841542	0.0850043	0.0832527	Carbohydrate metabolism
K00026	0.000301937	0.000301854	0	0	0	0	0	0	0	Carbohydrate metabolism
K00027	0.0338169	0.0350151	0.033508	0.0422975	0.0442765	0.0419606	0.0417744	0.0434064	0.0410142	Signal transduction
K00029	0.0489138	0.0473911	0.0516205	0.0585212	0.0600462	0.0602043	0.0593317	0.0566695	0.0581545	Endocrine system
K00030	0.023853	0.024752	0.0241499	0.0312886	0.0272937	0.0322306	0.0302713	0.0283348	0.0299955	Carbohydrate metabolism
K00031	0.0570661	0.0561448	0.0573561	0.107772	0.104323	0.101557	0.0992898	0.10309	0.0979444	Cancer: overview
K00032	0.000301937	0.000603708	0.000301874	0	0	0	0	0	0	Carbohydrate metabolism
K00033	0.0570661	0.0594652	0.0570542	0.0683713	0.065505	0.0656775	0.0678077	0.0675211	0.064276	Carbohydrate metabolism
K00034	0.0135872	0.0132816	0.0141881	0.0104295	0.011524	0.0127706	0.0115031	0.0114545	0.012243	Carbohydrate metabolism
K00035	0.00301937	0.00362225	0.00241499	0.00289709	0.00242611	0.00304062	0.00302713	0.00241147	0.00306076	Carbohydrate metabolism
K00036	0.081523	0.0872358	0.0842229	0.100239	0.100684	0.0960837	0.0968681	0.100679	0.0942715	Protein families: signaling and cellular processes
K00038	0.0126814	0.0141871	0.0129806	0.00927069	0.0109175	0.00972999	0.0108977	0.0120573	0.0104066	Lipid metabolism
K00039	0.00120775	0.000603708	0.000905622	0.000579418	0.000606527	0.000608125	0.000605426	0.000602867	0.000612152	Carbohydrate metabolism
K00040	0.0147949	0.0141871	0.0141881	0.00753243	0.00727833	0.00790562	0.00908139	0.00904301	0.00857013	Carbohydrate metabolism
K00041	0.00422712	0.0039241	0.00452811	0.00115884	0.00181958	0.00121625	0.00121085	0.00120573	0.00183646	Carbohydrate metabolism
K00042	0.014493	0.0184131	0.0156974	0.0121678	0.0133436	0.0139869	0.0133194	0.0138659	0.0140795	Carbohydrate metabolism
K00043	0	0	0.000301874	0	0	0	0	0	0	Carbohydrate metabolism
K00045	0.00694455	0.00482966	0.00543373	0.00463534	0.00424569	0.00425687	0.00423798	0.00422007	0.00428507	Carbohydrate metabolism
K00046	0.0289859	0.0241483	0.023848	0.0191208	0.0188024	0.0206762	0.0193736	0.0204975	0.0208132	Unclassified: metabolism
K00048	0.000603874	0	0.000301874	0	0	0	0	0	0	Carbohydrate metabolism
K00049	0	0	0	0	0	0	0	0	0	Carbohydrate metabolism
K00050	0.0253627	0.0271669	0.0250555	0.0168031	0.0181958	0.0188519	0.0181628	0.0174831	0.0195889	#N/A
K00051	0	0	0	0	0	0	0	0	0	Carbohydrate metabolism
K00052	0.0618971	0.0673134	0.0618842	0.0753243	0.078242	0.0778399	0.0768891	0.0759613	0.080192	Carbohydrate metabolism
K00053	0.0395537	0.0398447	0.0440736	0.0880715	0.0800616	0.0802724	0.0811271	0.0801813	0.0783555	Amino acid metabolism
K00054	0.00785036	0.00905562	0.00875435	0.00463534	0.00545875	0.00547312	0.00544883	0.00482294	0.00550937	Metabolism of terpenoids and polyketides
K00055	0.00724649	0.00694264	0.00724498	0.00405593	0.00363916	0.00425687	0.00363255	0.00422007	0.00367291	Amino acid metabolism
K00057	0.0555564	0.0546356	0.0507148	0.045774	0.0442765	0.0468256	0.0460124	0.0470236	0.0452993	Lipid metabolism
K00058	0.137985	0.168435	0.144598	0.131528	0.141321	0.137436	0.136221	0.134439	0.13651	Protein families: signaling and cellular processes
K00059	0.292577	0.28495	0.294025	0.255523	0.263839	0.260885	0.259728	0.269482	0.260777	Protein families: metabolism
K00060	0.0160027	0.0150927	0.0184143	0.0231767	0.0200154	0.0225006	0.0211899	0.0217032	0.0220375	Amino acid metabolism
K00064	0.0169085	0.0159983	0.0163012	0.0104295	0.0109175	0.0109462	0.0115031	0.0114545	0.0110187	Carbohydrate metabolism
K00065	0.023853	0.0199224	0.0196218	0.0173825	0.0188024	0.0182437	0.0187682	0.0168803	0.0177524	Carbohydrate metabolism
K00066	0.0196259	0.0178094	0.0169049	0.0121678	0.0127371	0.0133787	0.0127139	0.0114545	0.0134674	Signal transduction
K00067	0.0649164	0.0612764	0.0594692	0.0324474	0.0369982	0.0358793	0.0357201	0.036172	0.0367291	Glycan biosynthesis and metabolism
K00068	0	0	0.0012075	0	0	0	0	0	0	Carbohydrate metabolism
K00069	0	0	0	0	0	0	0	0	0	Protein families: signaling and cellular processes
K00070	0	0	0	0	0	0	0	0	0	Endocrine and metabolic disease
K00073	0.00181162	0.00120742	0.0012075	0.000579418	0.000606527	0.000608125	0.000605426	0.000602867	0.000612152	Nucleotide metabolism
K00074	0.0809191	0.0787839	0.0784872	0.0909686	0.0867334	0.0869618	0.0877867	0.0856071	0.0875378	Carbohydrate metabolism
K00075	0.0489138	0.051617	0.0510167	0.0440358	0.0412439	0.0425687	0.0454069	0.0434064	0.0434628	Protein families: metabolism
K00076	0.00664261	0.00603708	0.00543373	0.00463534	0.00424569	0.004865	0.00484341	0.00542581	0.00428507	Lipid metabolism
K00077	0.076692	0.072445	0.0733554	0.0648948	0.066718	0.0681099	0.0672023	0.0669183	0.0685611	Metabolism of cofactors and vitamins
K00078	0	0	0	0	0	0	0	0	0	Carbohydrate metabolism
K00079	0	0	0	0	0	0	0	0	0	Cancer: overview
K00081	0	0	0.000301874	0	0	0	0	0	0	Lipid metabolism
K00082	0.00271743	0.00271669	0.00301874	0.00347651	0.00303264	0.00304062	0.00363255	0.0036172	0.00367291	Metabolism of cofactors and vitamins
K00083	0	0.000301854	0.000301874	0	0	0.000608125	0	0	0	Biosynthesis of other secondary metabolites
K00086	0	0	0	0	0	0	0	0	0	Carbohydrate metabolism
K00087	0.00392518	0.00422596	0.00392436	0.00289709	0.00242611	0.00304062	0.0024217	0.00241147	0.00306076	Nucleotide metabolism
K00088	0.0939024	0.0887451	0.0947884	0.135004	0.132223	0.127098	0.12835	0.133837	0.121206	Protein families: signaling and cellular processes
K00090	0.00150968	0.00181112	0.00211312	0.00173825	0.00181958	0.00182437	0.00181628	0.0018086	0.00183646	Carbohydrate metabolism
K00091	0.0132852	0.0111686	0.0141881	0.00811185	0.00849138	0.00912187	0.00847596	0.00904301	0.00918229	Unclassified: metabolism
K00093	0	0	0	0	0	0	0	0	0	Energy metabolism
K00094	0.000301937	0	0.000301874	0	0	0	0	0	0	Carbohydrate metabolism
K00096	0.00996392	0.00875377	0.00996184	0.0063736	0.00727833	0.00729749	0.00726511	0.00723441	0.00673368	Lipid metabolism
K00097	0.0401576	0.0395429	0.0401492	0.0278121	0.0315394	0.0316225	0.0302713	0.0295405	0.0324441	Metabolism of cofactors and vitamins
K00098	0.0057368	0.00482966	0.00422624	0.00463534	0.00424569	0.00425687	0.00484341	0.00542581	0.00489722	Unclassified: metabolism
K00099	0.052537	0.0561448	0.0513186	0.0480917	0.0473091	0.0480418	0.0508558	0.0494351	0.0471357	Metabolism of terpenoids and polyketides
K00101	0.033515	0.0359206	0.0374324	0.0370827	0.0388178	0.0370956	0.036931	0.0391864	0.0336684	Carbohydrate metabolism
K00102	0.0235511	0.0259594	0.0265649	0.0266532	0.0272937	0.0279737	0.028455	0.0277319	0.0287712	Carbohydrate metabolism
K00103	0.00301937	0.00332039	0.00241499	0.00289709	0.00242611	0.0024325	0.00302713	0.00301434	0.00244861	Carbohydrate metabolism
K00104	0.0688416	0.0718412	0.0715441	0.0718478	0.0721768	0.0705424	0.0732565	0.0717412	0.0740704	Carbohydrate metabolism
K00105	0.000301937	0.000301854	0.000301874	0	0	0	0	0	0	Lipid metabolism
K00106	0.000905811	0.00181112	0.00211312	0.000579418	0.000606527	0.000608125	0.000605426	0.000602867	0.000612152	Protein families: signaling and cellular processes
K00107	0	0.000301854	0	0	0	0	0	0	0	Carbohydrate metabolism
K00108	0.062199	0.0642949	0.064601	0.0619977	0.0648984	0.0668937	0.0647806	0.0645068	0.0661125	Amino acid metabolism
K00109	0.000905811	0.00120742	0.0012075	0.00115884	0.00121305	0.00121625	0.00121085	0.00120573	0.000612152	Carbohydrate metabolism
K00111	0.0902791	0.100819	0.0872416	0.0741655	0.0758159	0.0729749	0.0762837	0.0765641	0.0746826	Lipid metabolism
K00112	0.00211356	0.00241483	0.00150937	0.00115884	0.00181958	0.00182437	0.00181628	0.0018086	0.00183646	Lipid metabolism
K00113	0.00301937	0.00181112	0.00452811	0.00289709	0.00303264	0.0024325	0.00302713	0.00301434	0.00306076	Lipid metabolism
K00114	0.0356286	0.0356188	0.0389418	0.0394004	0.0376047	0.0395281	0.0381418	0.0373778	0.0397899	Carbohydrate metabolism
K00115	0	0	0	0	0	0	0	0	0	Carbohydrate metabolism
K00116	0.00362324	0.00332039	0.00422624	0.00405593	0.00424569	0.00425687	0.00484341	0.00482294	0.00367291	Carbohydrate metabolism
K00117	0.128625	0.127382	0.128296	0.118781	0.114634	0.128922	0.118058	0.11153	0.125491	Carbohydrate metabolism
K00118	0.00332131	0.00332039	0.00301874	0.00115884	0.00181958	0.00182437	0.00181628	0.0018086	0.00183646	Unclassified: metabolism
K00121	0.0549525	0.0576541	0.0561486	0.0874921	0.0849138	0.0802724	0.0823379	0.0819899	0.080192	Endocrine and metabolic disease
K00122	0.0202298	0.0205261	0.0187162	0.0260738	0.0266872	0.0267575	0.0254279	0.0253204	0.0257104	Carbohydrate metabolism
K00123	0.109603	0.111686	0.103543	0.153546	0.147386	0.148991	0.147724	0.14288	0.149365	Carbohydrate metabolism
K00124	0.0283821	0.0292798	0.0271687	0.0428769	0.0376047	0.0383118	0.0363255	0.0385835	0.0385656	Carbohydrate metabolism
K00126	0.00271743	0.0039241	0.00362249	0.00347651	0.00303264	0.00304062	0.00363255	0.0036172	0.00367291	Carbohydrate metabolism
K00127	0.0160027	0.0169038	0.0172068	0.0162237	0.0157697	0.0170275	0.0163465	0.0162774	0.015916	Carbohydrate metabolism
K00128	0.151572	0.154851	0.1449	0.166872	0.161336	0.162977	0.160438	0.162171	0.158547	Endocrine and metabolic disease
K00129	0.000301937	0.000905562	0.000603748	0	0	0	0	0	0	Carbohydrate metabolism
K00130	0.0292879	0.028978	0.026263	0.0498299	0.044883	0.043785	0.0478286	0.050038	0.044075	Amino acid metabolism
K00131	0.0024155	0.00181112	0.00211312	0.000579418	0.000606527	0.000608125	0.000605426	0.000602867	0.000612152	Carbohydrate metabolism
K00132	0.00452905	0.00482966	0.00482998	0.00521476	0.00485222	0.00608125	0.00605426	0.00482294	0.00612152	Carbohydrate metabolism
K00133	0.0486118	0.0612764	0.0537336	0.0793803	0.0758159	0.0747993	0.0744674	0.0765641	0.0746826	Amino acid metabolism
K00134	0.0603874	0.0576541	0.0615823	0.108351	0.100077	0.0972999	0.0968681	0.101282	0.0973322	Protein families: genetic information processing
K00135	0.0926946	0.100517	0.0953922	0.116463	0.110388	0.108854	0.112004	0.113942	0.112024	Carbohydrate metabolism
K00137	0.00754842	0.00664079	0.00905622	0.0173825	0.0127371	0.0158112	0.0151356	0.0168803	0.0153038	Amino acid metabolism
K00138	0.00845423	0.00815006	0.00996184	0.0214385	0.0163762	0.0176356	0.0193736	0.018086	0.0165281	Carbohydrate metabolism
K00139	0	0	0	0	0	0	0	0	0	Carbohydrate metabolism
K00140	0.0558583	0.0555411	0.052828	0.0927069	0.0855204	0.0851374	0.0889976	0.0886215	0.0838649	Carbohydrate metabolism
K00141	0.00543486	0.00633893	0.00482998	0.0063736	0.0066718	0.00729749	0.00726511	0.00723441	0.00612152	Xenobiotics biodegradation and metabolism
K00142	0	0	0	0	0	0	0	0	0	Protein families: metabolism
K00143	0.00120775	0.00150927	0.00150937	0.000579418	0.000606527	0.000608125	0.000605426	0.000602867	0.000612152	Amino acid metabolism
K00145	0.047706	0.0528244	0.050413	0.052727	0.0533744	0.0529068	0.0538829	0.0548609	0.0532573	Amino acid metabolism
K00146	0.00543486	0.00573523	0.00482998	0.00463534	0.00363916	0.00425687	0.00423798	0.00422007	0.00428507	Amino acid metabolism
[truncated: 9,028 more rows]

## Sheet: Table S2
Supplementary Table 2 vOTU taxonomy in clean (C1-C3) and OCP-contaminated soils (Light contamination: S1-S3; Heavy contamination: S4-S6)
[truncated: 18,460 more rows]

[truncated: 8 more sheets: Table S3, Table S4, Table S5_virus-host linkages, Table S5_Specialized host, Table S5_AMG-containing phages, Table S5_NST of generalists, Table S6, Table S7]
